# Supplementary material for: A Genomic-Clinicopathologic Nomogram Predicts Survival for Patients with Laryngeal Squamous Cell Carcinoma
Source: Dis Markers. 2019 Nov 20;2019:5980567. doi: 10.1155/2019/5980567 (PMC6886334; doi:10.1155/2019/5980567)
Supplement: Supplementary 1 — Supplementary material 1: Based on the primary filter criteria mentioned in Materials and Methods, we obtained a list of 1160 different lncRNAs. [file 5980567.f1.txt]

id	SLC8A1-AS1|ENSG00000227028|antisense	IL12A-AS1|ENSG00000244040|antisense	AC008972.2|ENSG00000272081|lincRNA	AC008972.1|ENSG00000271926|lincRNA	LINC02303|ENSG00000258616|lincRNA	HCG22|ENSG00000228789|lincRNA	AC005532.1|ENSG00000230825|processed_transcript	AP000866.2|ENSG00000250073|antisense	LINC02538|ENSG00000272549|lincRNA	LINC00330|ENSG00000235097|lincRNA	LINC02487|ENSG00000203688|lincRNA	AL357033.3|ENSG00000276317|antisense	AL512274.1|ENSG00000261068|lincRNA	AC104825.1|ENSG00000251615|lincRNA	LINC00443|ENSG00000230156|lincRNA	FALEC|ENSG00000228126|lincRNA	AC074033.1|ENSG00000241479|antisense	AC084030.1|ENSG00000232328|lincRNA	AC009119.1|ENSG00000260228|antisense	AL606489.1|ENSG00000226330|antisense	AL137246.2|ENSG00000278445|lincRNA	AP003500.1|ENSG00000281386|lincRNA	AL357033.4|ENSG00000277496|antisense	LINC00314|ENSG00000178457|lincRNA	AC110619.1|ENSG00000218416|processed_transcript	AC116345.1|ENSG00000249743|lincRNA	LINC00551|ENSG00000272274|lincRNA	AC118754.2|ENSG00000262921|lincRNA	AC068700.1|ENSG00000260398|sense_overlapping	AC002398.2|ENSG00000267328|antisense	AC103563.2|ENSG00000231062|antisense	AC024592.2|ENSG00000267709|antisense	ACBD3-AS1|ENSG00000234478|antisense	DIO2-AS1|ENSG00000258766|antisense	AC005392.2|ENSG00000231412|lincRNA	LINC01028|ENSG00000267603|lincRNA	LINC01497|ENSG00000237560|lincRNA	MIR133A1HG|ENSG00000265142|antisense	AP001347.1|ENSG00000224905|antisense	LINC02471|ENSG00000223914|lincRNA	AL357093.2|ENSG00000258752|antisense	ZNF710-AS1|ENSG00000259291|antisense	LINC02099|ENSG00000253490|lincRNA	Z97653.1|ENSG00000259840|lincRNA	AC114956.2|ENSG00000248554|antisense	AC015908.2|ENSG00000263508|lincRNA	LINC02036|ENSG00000225742|lincRNA	UCKL1-AS1|ENSG00000280213|antisense	AC103563.7|ENSG00000233850|antisense
TCGA-BA-4076	2.821061863	2.815861272	16.35499583	8.144683113	0.052362784	4.199364771	10.91476448	6.891384356	5.507563636	8.156631777	103.498153	15.07045942	743.5331585	69.54405468	0.035018339	5.554425982	14.82200054	2.762355594	6.924666561	1.456952202	1.35836402	1.454471155	35.52430697	0.00460214	27.34830527	10.28788076	1.445015996	1.398855959	2.834443516	0.044469614	1.451713847	9.625938587	13.7088281	1.360990919	50.47629751	0.03375476	0.03603207	0.082015555	2.835891014	0.037625973	5.530332507	196.0971331	16.34073427	1.453982426	61.36610893	0.045592909	2.829600752	34.09821573	1.453885777
TCGA-BA-4078	14.62358673	5.521909882	8.556844672	3.264435417	0	1.655756253	1.342759332	9.558507613	0	0.421406762	2.91531527	1.968211726	63.96441594	113.9624951	0.177901037	4.144325224	20.23367085	1.724521219	24.5067773	2.002934255	0	0.423984948	10.37700818	0	72.52609041	0.137991332	0.741859705	0.464368674	19.42000258	0.480977215	0	1.963789842	11.64870744	0.167520275	2.295306345	0	0.893722719	1.962966339	41.31482003	0	3.223018902	204.1087732	9.83685446	1.048533962	144.681574	0	61.30786839	22.57029566	0
TCGA-BA-5555	4.282683229	3.217136313	13.87775346	7.467012957	0.010455927	11.75274596	8.545642205	12.80535433	4.282733474	5.344038986	93.89616092	20.28446624	390.5227027	57.63489277	0.007244937	6.420989283	2.153043642	2.145141237	11.75647701	2.150151267	0.007809798	2.149352432	135.5078275	0.001015481	16.02637588	0.010645584	3.206680861	3.183960407	2.154576299	0.009023248	2.148471628	8.554092246	9.622466402	0.007937044	34.16296569	0.007001826	0.00743905	2.154479175	9.618622223	0.007742597	1.086643391	124.8468725	16.00492081	3.21138948	123.7644144	2.128061014	3.220339522	16.02439672	0.013368486
TCGA-BA-6868	3.085298315	0.53245162	4.343755744	1.805473699	0.553762361	12.00878288	4.997012504	8.850680059	1.16393865	0	24.07278833	62.6144496	255.806266	90.32739198	0.591283742	3.704746041	0	11.2392421	22.21283927	1.814264713	0	0	306.4488264	0	54.67415821	0	3.813601501	0	10.76642967	0	0	4.978387094	8.801754448	0	13.24949228	0	0	0.532834015	23.60083474	0	1.797807855	175.0460738	10.76091596	3.779472656	118.4145034	0	6.289596966	33.04602367	0
TCGA-BA-6869	2.775638071	1.843414917	19.56580293	4.646503741	4.69144293	11.16070346	2.773764024	14.90783426	9.318245897	14.00588604	148.1250938	22.34541291	932.4377136	163.0168077	0	21.43020435	7.448280947	2.787417213	9.293466426	0.912427195	0	0	147.1748729	0	87.55930232	1.857605265	1.848617889	3.752727496	0	0	2.782594445	14.89298924	15.82007314	0	204.9744186	0	0	2.773380955	4.63623246	0	1.842183416	76.36272412	12.10048053	0.9127465	195.6438023	1.865281259	7.440468296	24.20233971	8.408137461
TCGA-BA-6870	1.860934935	5.628808975	11.2613526	5.630048128	0.927760718	13.1375983	1.860166552	12.20849846	10.33970735	9.401460248	57.28643439	18.77460442	1211.786977	174.7267291	0	3.73838927	10.3406566	5.652036023	16.89306668	2.805442326	0	0.922719114	152.174698	0	29.10123401	0	0	0	0	0	3.751867519	0.921860314	9.375369334	0.93419177	17.82767646	0	0	0	17.84513232	0.934760338	0	374.836594	23.49953914	6.585069703	20.64570159	1.880922506	3.740286738	78.93061403	4.695017758
TCGA-BA-A6DA	13.69420981	0.257162567	23.30441743	0.253483349	0.15827442	9.781330618	0.284394661	5.069655306	9.364588674	2.693464238	243.7202429	21.41931758	1165.171036	38.11164943	0.097816159	7.426107087	30.74161571	2.531847464	56.03279558	0.235521217	0.107466003	2.618953706	557.913773	0.011393527	5.118865373	6.145639233	0.209765719	0.146001436	0.294856936	0.129537611	0.223201652	12.06514492	23.68213139	0.109692298	835.4986275	0.093775983	0.101090213	0.290445042	0.303047296	0.106298188	0.280058543	26.34875816	16.47981036	0.228289952	23.99074515	0.133495287	2.738614553	23.87738371	0.22806622
TCGA-BA-A6DI	0.713023863	3.838952094	15.53583881	11.74333615	4.781878908	0	10.08726026	12.43026285	10.91850611	6.989294816	53.59086155	20.17298535	438.4442165	108.8155451	0	20.22495602	10.92230236	1.505349212	36.54612571	3.857122071	0	6.245699282	64.46779018	0	400.1690486	0.729058752	1.502594674	0	4.598622701	0	2.285483351	51.5104515	35.01323438	2.401945276	256.7937953	0	0.755453694	0.7130977	10.8367131	0.752476861	55.80537903	140.6876747	6.938850919	3.864266742	10.03583567	2.366629887	16.38319296	92.65483519	0.715693846
TCGA-BB-4217	21.71077567	6.360725196	10.31979548	6.365678828	3.226990098	18.30637562	29.66970397	13.54933377	12.80877406	24.18827161	256.0298127	71.09616842	320.3332534	196.9012207	5.058564246	19.932777	10.38793557	0.744225676	79.0664687	0.739959181	0	9.663527229	390.7391779	0	237.7258786	2.393383521	13.01163658	4.921198603	15.1403707	0.764456569	26.89879808	9.51071626	24.69060006	0.773373717	92.44079826	0.781989798	2.471141191	0	48.81600136	0.775092742	32.12102313	164.9588732	17.54287114	3.155100129	70.09350214	3.264762705	4.729349715	28.65062506	39.97748395
TCGA-CN-4722	5.044721611	1.320521488	21.21172164	9.943170885	0.037135302	54.7679493	3.819527676	11.26668376	1.321622412	30.75122811	46.29755118	97.10946915	2818.274923	142.4406807	0.025149039	12.5358462	12.42799556	6.166018229	21.29071125	1.316279763	1.252672811	3.777562752	359.6189122	0.003378555	13.8259231	27.27360049	0.04574479	1.279405641	5.069532732	0.031718634	1.313069775	26.20880791	75.95115551	0.027686058	141.1294792	5.840032306	2.413855456	0.056924837	5.073808437	5.886667772	3.817346199	282.310636	7.558504809	19.56364401	103.7198833	3.63755186	1.323017616	40.00388785	4.998542298
TCGA-CN-4723	2.830146034	5.844466998	10.51759833	2.241877985	0	3.98975906	1.638987402	13.54439981	0.471159549	5.240215865	6.349340496	6.344524207	313.7305663	62.89200498	0	1.054514962	1.643147816	2.291612917	14.01658707	2.859163525	0	2.866875957	25.77226969	0	20.47503328	1.726840564	1.673457295	1.118128211	2.814685852	0.50832955	1.064295392	9.312050741	17.58328691	0	18.11801986	0	0.529790582	3.998850873	6.35599694	0	8.788219524	67.00141577	17.08842319	1.659816188	57.60235061	0	4.60215626	78.48303194	0
TCGA-CN-4727	0.099932874	4.508744721	4.565440176	3.060786006	0.066787028	6.042641164	10.35694002	4.555487888	1.60979372	0.097840429	8.995698351	22.18619119	846.133792	34.0601825	0.044149441	23.51679081	0.09960392	1.5736649	16.33737502	1.59642065	0.047977499	1.592799593	82.66406971	0.005690002	106.0923979	0.068193944	0.083765693	0.062441655	0.107942891	2.826410061	0.087885944	20.65072427	10.45548239	0.048848551	11.94739683	0.042521004	0.045457885	4.557017617	10.42453551	0.047518783	0.104048988	59.11586214	4.563043927	7.266480096	14.89673998	0.057887026	0.104250718	19.29607593	0.089348027
TCGA-CN-4735	12.67821446	4.971288582	8.713876832	4.33503895	0	0.524985218	0.522467269	3.02936217	0	0.522398117	0	4.909961387	50.8119086	50.81820555	0	1.770800188	6.242439693	0	11.20522657	0	0	0	37.60536957	0	13.08186243	2.529919361	3.10856111	0	30.40048552	0	0.525723136	6.805294146	23.22521973	0	6.172298436	0	0	2.398918847	6.809417202	0	4.301287815	187.9919335	9.989622639	3.081483595	62.16064728	0	4.300542451	8.052647068	0
TCGA-CN-4738	4.120909617	4.12535883	19.97882208	5.808541613	0	7.43674756	8.292398854	10.79746815	4.120787749	4.125222958	30.72756402	45.80016411	972.5279695	146.41626	4.342127627	66.00891771	2.448200165	1.627995154	29.93500686	24.48458068	0	6.682274104	171.3843538	0	132.3204097	2.500772358	10.97710122	1.654497021	10.78898004	0	25.41575201	38.34718721	85.07259192	0.813642659	14.91891475	3.463425137	0	1.612199542	9.943636958	0	140.3652691	116.4310012	18.31389375	2.460175669	171.4219482	5.140651208	9.134298635	141.6515963	4.146394899
TCGA-CN-4739	3.711264153	3.075791602	8.145182837	1.795579816	0	1.15826505	1.787317572	13.9469356	0	6.95640483	6.855350345	73.18126877	400.3684388	112.1077486	0	11.33412471	8.884167922	1.828148652	43.77366161	8.338759045	0.579685681	7.044380625	266.2991098	0.730461256	326.3601088	0	3.134351122	1.898858921	25.48657977	1.238860734	3.769424319	133.1663279	40.6410649	1.266488364	44.88869091	2.01357081	1.280504055	6.243406485	10.69175551	0.580602901	44.44588661	228.1428063	13.91237798	10.35580406	35.36892778	1.234041305	8.186506114	130.3271375	2.45665694
TCGA-CN-5355	3.603255501	15.30508561	8.346041548	7.11483227	1.214970682	15.44809898	1.240630847	4.794772871	8.303336111	0.039461139	69.99374987	19.00987662	1354.062636	48.67368369	0.019184196	3.615261876	3.602683328	0.033649672	22.56401537	1.236009666	2.320394124	3.581964083	134.0060767	0.002612926	9.546223682	6.941965463	2.401989998	1.209947279	21.30439451	1.202377893	0.035931192	3.615866282	2.428748645	2.322835035	383.8260554	2.304611357	0.019716195	47.14168721	18.97453891	0.020550084	1.240509133	227.6525327	9.52369456	2.410924367	69.99926915	0.024671296	0.041682563	28.49652505	1.234715571
TCGA-CN-5356	5.160372642	6.188323884	17.52603405	9.273485923	0.004879247	16.49992169	1.040037885	9.283291702	1.03993717	2.070549067	15.47430428	31.95898675	338.1572072	88.66722024	0.003397537	2.071448589	0.006773002	0.005768402	51.53838089	4.127336704	0.003659256	5.154534217	115.4695578	0.000480799	6.195311428	0.004966307	1.038768434	2.061336696	1.040017598	3.082134434	0.006128369	23.70999753	11.34901361	1.032961141	9.288389511	0.003284755	1.032170374	0.007152545	7.225263648	1.032656008	3.101854743	123.7190048	13.40507394	4.126298981	103.0960666	0.004315271	2.071243533	57.72873263	0.006210632
TCGA-CN-5360	12.5673174	1.621781669	15.01542515	4.98621733	2.513237144	25.05190419	2.454134022	7.478858145	6.661329218	1.621749854	209.6644089	56.01698316	348.9399659	124.3855988	0	5.795202495	7.505758519	0	25.85852226	6.697377433	0	3.3142026	182.8602631	0	94.34656628	5.966716901	1.632455743	0	31.83319671	6.043142274	2.472091727	14.16419769	25.03461938	2.563693254	132.7782679	20.49452734	1.694021107	44.48564539	15.84718551	0.818502277	26.85954465	193.6930846	29.30158627	1.627336923	85.13507896	6.910177571	15.05830124	67.66902901	1.627391359
TCGA-CN-5361	4.240373426	12.66124889	12.69100497	7.397227179	0.008911374	6.358997365	19.00618463	2.131272509	2.13020373	0.012250054	43.34934609	14.81125757	197.6610253	86.67860275	3.135381901	1.073545715	4.240148184	0.010557997	8.473326977	0.01160916	0.006663593	1.07228446	57.08998518	0.000868931	13.7585519	0.009072285	24.13621816	0.008408215	16.90776682	1.063329417	0.011226649	0.013537516	5.302766015	0.006771799	1.072239644	1.057502092	0.006348254	1.07365362	16.91441205	0.006606443	0.012867446	125.7832863	3.188385662	0.011386593	150.0713436	1.063872802	1.073644396	34.88605636	0.011379619
TCGA-CN-5363	2.153553329	9.409105683	19.0026127	7.591515824	0.115620479	7.879017466	35.12006597	9.650027854	0.183665827	0.178986956	0.223244735	51.0738583	202.1264447	53.58088837	1.778038388	2.175054977	2.15235461	0.144934504	21.12713228	0.165567188	0.080515928	0.161774562	249.0770251	0.008953733	2.157103088	0.118338835	0.149359917	1.924169494	17.08950004	3.454872064	0.157869391	0.2081335	2.173284355	0.082092877	4.074418046	0.070739497	0.075979826	29.84520569	9.732618617	0.079687292	0.192578652	63.11435048	9.697596556	0.161060848	125.6257978	0.098729746	2.166799908	19.29161694	0.160920878
TCGA-CN-6010	8.297794093	4.952800805	13.25825059	1.611057605	0	3.2658225	4.934958966	11.60734325	1.609463478	10.83047334	4.099253792	21.55148963	373.4488409	121.161976	0.816842921	0.781055021	15.85861759	3.312646633	17.38775487	1.614467469	0.812403545	1.615885414	93.75367937	0	33.97952601	0.794043227	3.307195805	0	9.095563269	0	0	6.588744474	24.88657105	0.811439617	43.11200247	0	0	0.780606776	2.43651993	0.812917952	39.28784053	97.06485775	4.097867898	4.979551235	122.8432546	5.130367426	6.606041849	52.29919978	0
TCGA-CN-6012	13.41343238	3.819121444	14.35257875	5.738687356	0	0.944778626	0	13.39938773	7.654652571	0.944742019	18.17098553	26.79560415	251.7071567	132.0793191	0.955107705	3.815021412	13.41420694	0.946374602	17.21738239	8.626836386	0	0.945375047	102.4034583	0	39.22985901	0.948722387	6.714582068	0	1.901000664	0	0	28.72152541	17.21927653	0.95362948	41.14366476	0	0	3.815646885	7.645134735	1.921916436	42.19097723	133.9883706	10.52070024	4.784630261	86.1341064	0.951108093	2.858590649	52.6439359	3.823873024
TCGA-CN-6021	4.608152823	0.103143579	18.0122211	6.043732976	2.945530015	4.661913941	3.149860472	34.06050371	40.81210992	3.125257446	138.0467424	47.89435178	1046.451137	147.1470196	4.058507503	3.158222932	10.44583136	1.60559503	53.89430639	3.096931278	0.050306296	0.094587616	168.143827	0.005937145	21.18390469	1.563093094	0.08821031	1.542157829	15.02464559	0.059216038	0.092595983	63.92250491	9.159105408	0.051224896	265.2280223	0.044556331	0.047650232	0.112782574	7.64414599	7.948291392	3.146778052	82.72543352	1.650956622	1.625495126	54.18692785	0.060768207	14.92983731	31.61940041	3.085728661
TCGA-CN-6022	2.416915394	19.08183854	14.79050177	5.741184664	0	1.591191319	7.368653426	4.060449579	0.771023883	2.418942277	1.595919344	10.6399103	236.8272845	92.91024749	0	1.590693321	0	0.776623389	26.29665199	1.597402179	0.803861869	6.607281133	73.15761334	0	92.94646909	0.784834743	8.327283397	2.48710231	44.63222887	2.504627582	0	0.771782476	8.170291008	1.661975878	13.10197449	0	0.806855992	130.2222	4.880211668	0	0.770837337	199.0489954	28.04297174	0.773393116	154.668024	0.793477228	0	58.42282237	0.773415701
TCGA-CN-6023	5.965166395	1.237684592	39.00526698	5.987717169	0	1.901486712	2.57034298	6.601782993	0	3.259165155	0	46.86314053	285.8430024	232.6207386	0	2.567288902	1.236639549	0.579862542	14.60666153	0.574492922	0	0	204.5030714	0	22.60788623	0	0.578431191	0	0.573310326	0	0	1.901111251	13.94687297	0	21.26988439	0.63264766	15.13126797	0	20.04963903	0	0.572538735	59.35530495	10.63204464	3.290173857	209.2820156	0	1.235118318	48.77625635	0.575414862
TCGA-CN-6988	4.637129048	4.647570397	24.95272382	16.38642541	0	24.88059428	1.244491473	45.55089359	16.30767992	1.247127614	258.4471092	45.12184413	2246.290633	174.1397753	0	330.3129277	17.00623624	23.95302919	71.46971289	37.54558461	0.626716432	10.96772679	213.8403595	0	538.9745045	0	14.62198728	12.31995119	4.607696845	1.324519737	11.00164175	174.4796297	120.3787496	0	310.3512303	0	0	2.586582359	41.23814171	0	10.06632006	84.60660926	0.578712899	14.47727762	148.6121389	0	3.264671379	42.32955927	49.67908278
TCGA-CN-6989	9.155307446	19.28713418	27.50211469	11.70423486	0	1.612263967	1.611846604	8.285071157	8.314614907	0.783105701	34.87906882	6.599452101	487.3314292	210.4613444	0	0.783230976	15.89032555	0.788244685	21.59050692	0.784479694	0	0	51.51260855	0	11.58837914	1.644820787	2.468298709	0	33.38787805	7.776801173	0	2.442161565	19.93307838	1.68020134	20.73666352	0	6.107409434	28.38368099	12.44497735	0	3.277750947	173.8095165	66.05421678	0	72.32281034	2.527023718	4.947522552	30.74139327	0
TCGA-CN-6992	5.745990439	8.402137295	12.8422501	1.831848881	1.23305898	2.466038513	8.976597474	8.964607515	13.65738945	1.830318839	58.57472051	9.559566368	488.5091017	165.6817024	0	10.23498227	0	7.954372573	23.14128718	8.482935467	0	0.545068046	27.5982452	0	106.3888401	0	0	0.569347832	3.11149795	0	1.848335079	6.337461287	13.44457823	0	12.77458546	0	0	1.181044673	10.88130633	0	0	153.3618522	14.15629544	2.503624414	156.7035668	0	4.416476344	41.87368115	3.829928033
TCGA-CN-6997	7.123393531	5.448384331	4.819087923	2.635682922	0.444517919	0.96919811	3.168578853	7.615802289	0	0	4.27086174	7.015159382	203.0659127	51.63203989	1.102436391	2.610692897	11.66550292	0.985339605	4.260731369	7.811120941	0.476586591	0	24.08230115	0	14.17021911	0	1.546250201	0.450477752	0.96649114	0	0	4.262293566	17.53312671	0	11.96864462	0	0	3.718699594	15.37165599	0	3.727259235	80.27586132	3.162599759	0.9743435	203.4276481	0	4.283207719	63.97740217	0
TCGA-CN-A497	0	10.14153129	8.265688358	8.292307859	0	2.736788474	0.897363346	8.270386467	0.897515463	0	1.819067976	3.657107961	111.3654937	36.79818491	0	0.897589221	0	0	4.577470807	3.670499385	0	0	27.59160828	0	69.03447245	0	1.82438299	10.293249	0	0	1.822286563	8.263137354	6.418930067	0	10.10092799	0	0	0	1.81676821	0	0	134.3935972	11.95702773	4.59991678	106.7856135	0	0.897361639	28.52233925	0
TCGA-CN-A49B	2.553683636	2.550654731	12.46740232	8.674652589	0.036254214	1.314290873	5.035660993	12.44180713	1.31350327	1.31247459	5.046079003	12.49932884	1085.198924	67.19415427	0.024570473	3.804986101	8.697154688	3.728842241	17.4636053	0.048376871	0.026588216	3.758269631	79.62026657	0.003305184	8.780035142	0.036960924	4.946065193	2.463874938	0.056032888	0.030976429	0.046621738	13.719401	12.49628034	0.027044921	60.96448744	1.235495607	0.025262099	1.315134813	19.88681677	0.026347345	0.054238682	58.50466593	18.62768897	0.047354136	128.0295324	0.031731513	2.558541291	27.40115644	0.047322156
TCGA-CN-A63T	4.408418968	7.677061562	9.89229046	6.584764337	0.015004901	7.706695867	3.319108568	8.79154681	1.125001368	0.020763283	7.708520871	51.51523507	185.4016893	102.0235973	0.010355628	8.798883613	3.315269107	1.120161857	26.33758989	4.39660497	0.011170809	3.305497785	335.5634919	0.001440464	106.3857064	3.27458951	1.120961855	0.014143695	2.223612062	1.107078569	0.018989994	9.896448421	27.42439706	0.011354602	23.06564801	1.096971261	0.010635633	5.510284316	3.320989272	0.011073767	1.125359835	77.90516621	25.19652455	2.215441246	86.66541326	3.256027474	1.125369006	38.40013428	2.215394865
TCGA-CN-A63U	4.573383214	12.4090359	4.551332615	2.248101576	0.721421615	4.54851862	3.784910836	8.431071329	0	3.800955718	10.70979619	0.706091639	518.3731172	162.549642	0	5.322535886	0	1.489122153	11.48539002	5.390019667	0	0.706342474	9.172146757	0	103.2389663	0.720140515	0.709080418	0	0	0	0	47.16010621	4.54783663	0.742226173	8.400085044	0	0	1.470224338	5.321929784	0	2.24087834	109.3301472	1.470308601	3.042008802	89.32591591	0.730668084	3.786568015	23.05126989	0
TCGA-CN-A63W	1.563143376	0.755009523	2.369897095	2.378467993	0	3.178926204	1.561528012	15.40209362	0	0	6.419797551	16.15160632	159.4777213	26.66227808	0	16.99803511	2.37544283	14.90952237	33.19818747	0	2.497067076	4.031267766	80.12981039	0	19.37430481	0	0	1.607616689	0.754870745	2.467649765	2.390909152	38.96662628	12.90771694	7.691020948	21.80380142	0	0	0.754713704	6.423195204	0.789899512	0	99.56481171	1.561386841	4.032311632	136.0749911	0	1.561702821	83.50613655	1.570360168
TCGA-CN-A641	0	1.730743514	7.026757052	3.503285131	0	15.86213806	41.65520517	27.42650251	12.38212197	0	104.115458	61.83480069	768.5189142	28.19598037	0	26.49928187	0.848190819	3.527278052	146.7315734	3.51037581	0	4.404366169	259.4595087	0	29.96361251	0.858215517	0	1.760358106	1.728466346	0	0.850358222	17.63523427	47.69291698	0.870861459	39.67133421	0	0	1.728513469	3.492212399	0.871924466	0.847971921	139.3909981	7.028110721	6.190289853	85.57015078	0	1.728832426	72.38987347	0
TCGA-CN-A6V3	1.710786699	5.225905505	17.47985433	11.40428794	26.99853764	18.33903115	6.966252623	12.22982965	9.622572499	21.11404572	233.4611825	44.60526062	577.7014169	102.2386609	2.683084803	17.475904	4.342792909	0	32.33261443	8.779960768	0	1.715963057	265.7567072	0	52.41306188	7.117849726	6.152310305	0.851475284	3.457119183	1.75138589	18.57558417	27.11254439	27.96581131	2.670808615	76.89587317	0.86713137	0.864427171	1.709290271	30.63416308	2.674197825	14.88142457	89.1146428	13.09736008	2.596551446	91.7560894	2.649469409	6.090731522	45.44543379	5.247168262
TCGA-CR-6474	3.095878363	27.74321655	14.41387201	2.066808408	0.004632688	11.33032597	5.154390019	11.32547991	5.152243225	3.095393532	15.45014238	16.47673666	96.77013448	77.2093403	0.003226558	6.184732195	4.124058717	1.036572181	29.85399916	2.065978027	0.003474971	0.005917291	46.33064059	0.0004568	10.30319087	2.060132701	2.064384674	1.033909375	32.91929877	1.032825028	1.037176211	0.006992687	12.36027005	4.093211923	24.71426309	0.003119504	0.003311976	2.067755595	4.126634422	0.003445442	1.037990583	153.3789665	9.270402467	0.005899188	85.44148992	1.033100377	5.154040456	22.65349479	2.065565817
TCGA-CR-7364	4.038101034	7.920187703	9.321651833	7.910486063	2.62330482	25.09594144	1.416408104	7.991360182	5.341702984	24.65941054	29.17200154	21.19652509	762.4242883	213.966721	0.031558023	91.61705609	5.339663923	3.954797059	48.81637391	4.004318082	1.320879262	12.93874885	78.03964572	0.004179017	738.1976834	0.047923094	0.058220611	1.356323672	4.060405262	5.013296189	3.987078797	8.018692832	34.32147776	0.034801177	89.87352009	0.030429007	0.032463269	0.073025573	4.063833969	0.033885646	0.071286605	245.7259982	13.24481728	3.994411896	52.94009071	0.040977711	127.1065555	21.22690942	5.278074968
TCGA-CR-7370	8.5079614	2.759154418	22.73642201	7.089843871	0.64491805	2.036416659	25.7194794	6.309055447	1.330635109	12.15253013	5.582360416	11.25830709	159.4185707	185.7969197	1.445671115	9.146049621	6.346821369	3.540729571	14.09780796	2.774332351	0	0	43.86309506	0	52.40002842	0	2.798825923	1.388513367	12.73425867	0	0	4.870961547	11.26135207	0	63.03988778	0	0	7.736440459	108.7232912	0	7.754617963	95.63488779	11.29850501	2.780485629	143.250687	0.655756753	12.06243936	43.94387729	0
TCGA-CR-7371	10.64546718	5.299033568	31.05728883	11.55544597	6.299460048	27.47098299	0.852485246	7.949783479	41.03517338	32.12910134	309.307357	47.87035742	740.5527581	190.4750599	0.878551245	15.93617025	12.43274682	1.748477139	52.29762171	14.27795853	0	2.634358806	167.4281062	0	93.01384099	0	3.537577265	1.76761511	15.05735302	1.775290774	10.71036845	8.827230377	23.90670742	0.874780222	210.0211233	0.879935975	0.877468085	3.508751026	13.26918162	0.875814169	0.852476579	154.1206931	7.057013567	0.854423123	84.13688535	1.773343631	20.4279568	37.19161508	8.008602333
TCGA-CR-7374	11.41435117	1.444669981	9.038803864	5.275836042	0.706037167	3.712150221	19.02642847	3.717125361	1.443455289	2.969750151	40.09892997	12.81742909	165.1443209	140.9680785	0	2.955046594	10.64737402	0	15.8526006	7.628181995	0	2.988465684	46.9148528	0	18.110412	4.659201049	0	1.495758846	3.715066415	0.717428393	2.221600929	4.470781967	11.30062748	0	19.62602768	2.375908486	0.732832735	0.687994954	11.31913942	0	2.959767562	223.6039135	16.67776669	0.690591363	82.57506726	0	15.97227094	37.10950775	0
TCGA-CR-7388	4.145385481	12.40026374	21.71755238	7.240409798	0.005417884	11.38681306	7.247430849	10.34799269	7.243340557	7.241428781	63.10485131	44.47039752	706.4890507	111.7183644	4.10430812	5.182352166	9.307437104	0.006407037	31.0338938	7.235256322	0.004061614	12.38509138	134.4729523	0.000533121	40.35044499	2.070366842	4.137009	5.147130653	6.215574871	0.004684805	13.41106106	21.7221135	17.59143408	1.036608942	75.51518713	0.003645495	3.08335677	2.079347514	8.284175471	1.036269222	0.007788129	227.5624762	6.215790526	3.108839104	76.55099924	1.038733118	2.079180546	40.34397916	4.140294863
TCGA-CR-7389	1.135401827	12.11884946	22.08327571	9.922249281	2.210695987	8.869129597	3.345645583	6.654276494	6.641060804	13.21503327	136.992202	32.04221977	1457.339082	246.3532715	2.178536439	23.18898975	7.738445724	3.319466767	55.21012741	6.619172019	0.012064845	7.706837461	101.6723907	0.001552342	163.4762233	3.297045959	2.228625539	0.015285994	20.97259159	0.013965953	12.06323587	3.347894319	25.42040713	0.012263859	234.1546831	0.010803019	0.011485443	0.024149965	7.763039317	0.011959773	7.750368639	302.7160167	12.16778166	1.132970427	279.4490107	2.199145735	15.44796803	22.12572118	0.020834016
TCGA-CR-7398	2.775705596	2.77994518	4.193869658	1.343695275	0	9.915522425	86.17407813	10.67607338	0	0	1.349048737	9.906137504	251.1624808	17.03695658	0.68349938	12.80254988	0	2.827085708	4.190735071	7.918169947	0	5.728920937	32.7398276	0	68.48527539	0	0	0	2.765360181	0	0.634684056	7.76934467	5.618238276	0.675253041	9.187261426	0	0	4.915622857	18.55213852	1.443566834	0.631071997	139.856694	15.6981986	2.801128558	89.18673223	0	10.69833473	44.96028217	1.350440731
TCGA-CR-7399	1.511446509	6.282305386	20.49285912	4.690917392	0	0	2.296863166	3.873965229	0	0	0	13.32818889	95.20557472	117.3016659	0	3.870238332	0.725855696	0	7.018105048	0.727658219	0	2.314672671	79.4768417	0	6.232668055	0	5.55343803	0.746647917	33.22236701	2.401516447	0	1.510264082	7.807884323	0	21.97788731	0	0	0.725865483	25.23465446	0.764014281	0	727.1877499	18.91756254	0.72841159	29.0654355	0	3.086771918	10.95534369	3.916166432
TCGA-CR-7402	0.658722265	0.659018293	10.2393881	2.874569623	3.757013856	81.31424451	0.658709313	8.77729315	1.391229232	8.098362947	73.48269804	13.89941611	574.9321379	103.6297353	0	1.389994188	2.128779508	4.438219945	12.42146553	0.660689249	1.486838415	0.661384301	58.74285622	0	71.28852029	0.676396467	0	0.682500992	3.594451021	0	4.404207319	6.537385798	11.69067821	3.081147716	62.44331034	0	0	2.858975965	12.45180928	0	0.658617951	200.7265839	22.85558608	0.661525782	59.49057934	1.457801141	2.124606735	5.796290986	1.399718678
TCGA-CV-5430	9.231698902	6.62297758	8.005086475	4.024239941	0.0468954	0.075943026	1.415581697	7.987448142	1.413234734	2.724505091	6.703105665	22.50071784	31.79507789	304.8563251	0.031502646	5.378723915	0.068324652	0.056694616	10.66351355	10.41341961	0.034141239	3.994090871	75.36264052	0.004172195	21.23550684	1.367935613	0.058111321	0.043979864	4.058310085	1.341678001	0.06079125	13.26922904	11.9738723	0.034739597	1.408079966	1.305358915	3.718622606	2.738927445	105.962568	2.533227371	4.049040674	95.17491764	21.07798459	1.40315762	4.056351151	1.345186075	22.27016647	37.0181664	0.061738332
TCGA-CV-5431	5.628055788	13.40702005	11.23890783	2.276049107	0.018729235	2.281021703	1.157588361	8.99376956	2.278036393	3.393831225	28.0815512	17.97351601	457.6814198	124.519023	0.012884235	3.403187638	1.156979032	0.022306404	5.647717576	2.272141776	2.213238561	0.024198817	76.30655433	1.073608944	4.523713627	0.019077142	3.373593535	0.017643655	6.761531173	1.133992362	0.023769852	9.006343989	16.85104747	2.214809297	12.37849742	0.012445137	0.013235178	0.027982864	25.77593829	0.013784585	2.279916172	200.7840693	24.64082314	5.60180238	43.78217252	0.016487618	11.21793537	44.87185268	2.270226795
TCGA-CV-5432	3.143610194	1.647445723	28.43249732	6.061971293	0.070755284	10.6734738	1.655817706	6.149465602	11.94218585	0.104114316	19.74634525	3.169655599	215.5446682	87.46191262	0.046625944	6.170672768	1.650123812	5.883716696	21.18815366	1.635880079	0.050695387	0.095399568	36.31264695	0.005978215	7.691106549	0.072260082	1.616969399	0.066111458	3.166327498	0.059684001	0.093387233	9.171046584	4.679032198	2.81714538	60.3525031	0.044896145	0.048016403	6.152160345	24.02992572	0.050207515	3.157240862	146.1688656	6.163066067	1.631123335	81.41369619	1.529024966	7.612232966	19.71945774	1.630969216
TCGA-CV-5434	9.410450696	4.660973028	16.43928199	5.458224741	0.737373167	3.063752517	3.85329981	9.364854633	3.074475037	3.078199616	6.980694678	9.331442567	191.805714	59.45964381	0	5.41677849	3.864531546	0	20.31636685	3.886896022	24.58759215	0	33.60516771	0	12.45952345	0	0	0.741462593	30.6740466	5.724364007	0	3.846842241	17.97118102	2.418252206	18.72462473	5.861025223	0	48.12499996	14.06660414	0.759100329	3.855272138	121.3479596	29.87120981	2.301397103	121.3973851	2.383692738	1.500188515	13.245892	0
TCGA-CV-5435	1.455081811	8.106978222	1.45818975	2.794524547	0.051251185	6.873691835	0.079022912	5.506155497	1.45512814	1.453355712	1.449580218	4.172264245	369.5599348	54.23860328	1.33908494	1.458077651	2.801434769	4.046063514	17.67940282	1.446458003	1.350609691	0.068003403	10.93817146	0.004515544	51.50580715	0.052290032	0.063677114	1.390042537	18.90434922	0.043543616	0.066656218	9.565213158	2.816298574	0.037859219	1.449732084	1.334048676	1.34307392	12.20382725	33.67661039	0.036855631	4.154842226	225.9812295	1.458277511	2.773043423	243.3526761	0.044640896	2.810415519	39.28056365	0.067709966
TCGA-CV-5440	2.471346826	0.043804907	3.684354148	4.857699307	0.031122173	1.267180525	4.881619403	7.285720285	0.044673719	0.043829662	2.47227325	1.266363836	321.0643865	86.93188036	0.021183726	7.29733494	13.20802162	1.25478769	8.51290662	4.839397271	13.61077	0.040619803	16.96248392	0.002871875	6.098317484	5.88992954	0.038197666	0.029260118	229.5287247	17.15456552	0.039867828	1.267403692	7.30534733	6.880983252	7.305606777	4.585590579	1.207022646	442.7177028	8.501116647	2.353358458	4.878897101	500.6017987	2.477440251	3.645784907	156.8385898	1.226631804	12.06129776	49.47316853	0.040456186
TCGA-CV-5441	8.688974685	5.004117371	12.45178304	3.774665422	1.277662462	14.94431734	2.555809085	8.733133929	8.689439411	1.310490494	43.52363775	2.557492616	273.2247746	47.25508342	0.024428035	1.312874402	1.311341108	0.043317459	5.043823148	1.306392171	1.245098077	2.533152845	24.91188372	1.140658112	52.19960087	0.036739572	0.044362849	2.46104744	2.557559143	2.441125995	0.046335483	7.519222342	53.26283933	1.246792711	10.01052752	1.234076109	0.025115383	0.055156875	7.516044844	0.026193885	7.48854331	160.1911571	7.509661845	4.968079914	196.0674659	1.263316952	0.05399181	21.17125121	0.047031078
TCGA-CV-5443	6.146593792	3.719244463	20.77371628	2.504685593	0.033468027	2.515924958	4.951715826	4.95464139	2.508888461	2.506188923	3.735636525	17.17694695	204.36804	295.8930458	0.022735381	1.289157443	2.508423701	0.04017404	8.633757726	1.28338137	2.381644839	0.043765401	78.34760862	0.003071214	23.31476676	8.288481175	2.481655623	1.251054656	76.46249102	0.028626196	0.042948633	1.28884069	7.409583099	0.025012658	35.54342765	0.021940042	0.023372126	0.05103994	54.78297189	0.024370898	0.049887993	908.3395195	17.12020848	8.483302823	14.75302664	0.029319549	9.80247897	7.412355957	1.281753748
TCGA-CV-5444	4.848422824	2.458442758	28.77483007	2.457191967	0.030460375	10.8709854	14.40622366	9.646220379	0.043689951	0.04286656	1.256859349	40.83855737	354.6879334	157.4715068	0.020744886	3.669417237	1.260593702	4.780994351	21.6781938	0.040438902	1.206711884	2.447215406	140.660806	0.002815244	9.682523148	1.235149909	0.037370368	0.028640935	58.52985388	4.655286568	0.039000634	1.261389981	12.07637235	1.208110994	6.073108912	1.197593171	10.18535041	76.31001426	22.82051001	0.022228634	0.045226645	159.9070234	20.4074933	5.991930554	144.2287012	0.026711	0.045302682	24.09197956	0.039574862
TCGA-CV-5978	4.039048348	4.031182305	32.87134178	31.03603387	0.047021096	1.416141003	2.739312598	6.68348647	0.068767795	1.412894815	4.060164194	23.83183275	171.9230719	72.77159675	0.031583819	0.074936236	15.69893147	1.393326259	11.99000881	0.063342841	0.034229813	0.062174582	68.81301782	0.004182195	26.53411432	0.047963939	1.396634254	1.356638116	6.691213166	0.040012933	0.060959967	0.075725427	10.66528423	0.034829862	27.85714763	0.030453807	0.032489867	2.741075031	9.330084076	3.735800654	0.071350988	82.03361232	47.18393385	1.404316823	51.6316997	0.041012027	2.738067277	19.9131414	0.06191008
TCGA-CV-6935	4.937006713	15.76447764	7.399704695	0.046814112	0.033488782	9.848079111	8.597207435	4.955266437	2.509221276	0.047285091	24.54201108	1.287912553	894.3317631	67.34988487	3.507025016	2.516265632	3.723904296	2.477297583	3.740960233	0.044578032	0.024607411	0.043793285	17.20153263	0.003072967	18.42521829	1.259309162	0.041161504	0.03147328	2.515760308	0.028643721	0.042975938	3.74075044	6.18822215	0.025027824	9.859616508	0.021953235	0.023386235	1.289600138	18.35841603	2.380311915	0.049920286	369.3621817	12.26293421	8.48425579	169.998702	0.029337531	1.28935928	20.85882183	3.696755302
TCGA-CV-6962	6.1875291	14.41216056	8.25223445	3.099055506	0.004823093	2.070572933	10.30829055	1.039571148	11.33099551	10.29981989	71.11540342	15.46629152	164.9033552	92.75819729	0.003358603	4.131837511	0.006694625	0.005701844	28.85926304	2.068708383	0.00361729	11.31576386	78.33175262	0.000475336	42.26186972	1.036273793	0.005825625	1.035308963	1.039552993	1.034178691	1.038715396	9.283336144	5.162705482	0.003675502	68.023767	0.003247126	0.003447552	4.131306285	6.192494468	0.003586538	2.070401861	62.8750091	0.007152936	2.068291905	54.62883064	0.004265688	6.190002787	26.80183637	1.038840299
TCGA-CV-7089	33.97673899	17.67412691	43.19744109	17.65227471	0.0410986	363.7042234	109.5965422	29.19892122	70.18558251	61.2778211	1913.223704	82.77971251	1838.898007	323.1314417	7.104050385	198.6404905	27.71642196	13.6447343	112.0591309	13.8231881	0.030040178	49.53874028	508.2281621	0.003705	215.7426602	1.320632875	63.77054653	0.038578608	10.27153353	0.035051187	87.44977769	85.07401137	38.29035288	8.327574736	779.4911019	0.026758236	0.028528879	0.063352733	31.84507822	19.90210346	0.061878717	90.81846622	22.93997583	3.863524336	29.48570276	1.301336352	14.02370299	57.47943858	42.1286901
TCGA-CV-7101	14.1955297	2.428472882	39.08719222	10.64913016	1.21844384	7.189853667	3.621149339	11.90038969	10.67473759	11.82993209	65.42395989	15.50161958	2535.498054	224.6283573	4.546997682	9.554711003	24.73814354	3.569572788	60.54713973	14.09948523	0.02105453	9.425626195	103.4626936	0.002651193	77.29080815	3.526869279	2.408528483	0.026857292	9.546438614	0.024469668	3.586744762	15.4828297	43.92884601	0.02141075	58.29497372	0.018802909	1.189786812	1.244679637	6.000107874	0.020866582	3.619639928	130.8074497	8.365360129	7.093927611	116.5070805	2.352398101	16.59487647	51.11208781	2.417537396
TCGA-CV-7177	1.849545103	6.688758163	16.64623654	3.470147877	0.089343858	1.859845615	1.858136906	11.68621521	13.11032679	8.283438112	33.45712495	11.8269621	429.1138055	133.0435256	0.058031745	3.529252154	8.31708568	6.419675117	23.39189684	3.43464997	0.063248019	3.421243076	58.38639274	0.007270593	8.524566028	0.091327825	1.799384579	0.083244909	1.860314012	1.667847078	0.119589753	3.531328959	10.16782043	0.06443932	83.19887025	0.055822177	0.059811183	0.147641548	5.187379195	0.062621306	0.143509875	94.94214196	3.526176054	1.820112983	36.78303499	0.076898174	1.85697759	16.82106495	1.819885078
TCGA-CV-7242	15.40850432	15.45349905	18.04460586	6.226254366	2.073875609	209.9588554	3.378078472	18.09934554	7.615761329	4.805147334	396.0876423	91.27984146	299.6457786	121.3927889	0	48.18882929	0.605560159	2.026277771	108.6725914	10.56377783	0.652817621	5.565715824	439.5898211	0	75.599581	0.624400155	6.337055507	6.590621087	1.294389001	0	25.11126997	57.92415993	154.9937436	0	60.99384275	0	0	3.375466122	15.92965001	0	316.6359898	176.2149938	16.65644554	10.59748942	152.7014037	11.2502684	5.477950593	291.8895763	31.56902684
TCGA-CV-7245	2.942897122	16.71563796	18.668822	4.910160896	0	4.907160034	0	3.925009393	0	0	7.854788155	115.9716335	921.6225081	24.55765422	0.981825709	13.75316463	0.977466375	10.8263029	91.39444485	0.977699324	0	2.944455574	404.8249284	0	11.78473369	0	4.914609365	0	2.942193492	0	0	3.924621421	7.854880591	0.981215569	2.942555155	0	0	0	23.5830741	1.968417734	0	125.7614512	0.977434501	3.928423481	245.6471129	0	6.874462539	17.68061335	0.977790813
TCGA-CV-7247	5.254934772	2.112173177	8.405866759	6.298141484	0.007724444	2.113616748	3.162306288	6.307409791	1.063538827	3.159789368	8.409443416	7.360201112	395.5710799	93.39056342	0.005365181	0.011610243	4.207797991	6.27821216	10.50737181	1.062771217	0.005781037	1.062540754	39.88654096	0.00075552	16.80383429	1.058269711	8.365719877	1.056692835	90.06656189	8.302626556	0.00972268	3.163218078	12.60382352	2.08845902	5.261151359	0.005186091	0.005508129	93.18256738	7.358298471	0.005731582	2.113307056	401.8209191	0.011503043	4.200628041	129.0518613	0.006825041	0.011153679	9.459004859	0.009854577
TCGA-CV-7248	70.0478453	21.15414422	22.48890675	8.540766961	0	178.3874687	57.86771223	31.15284039	4.597778437	28.26576691	666.7392264	23.97187934	713.0489601	279.6285934	1.578235051	22.47900815	4.599003361	3.081186424	28.62346801	7.791537515	0.748040878	17.35670974	144.7719682	0	85.15635161	0	6.259068088	3.973454959	3.026389859	1.544797066	15.79679001	9.230470669	13.10291546	3.226037936	59.56673458	5.809909667	0	3.027267788	34.17124941	8.289319107	6.145945692	133.1265126	5.353891189	3.058640027	39.41655128	2.3568806	3.807379376	63.53214572	8.603775237
TCGA-CV-7250	9.61391284	2.849525323	26.05544598	8.232064158	9.084984257	1.487904963	17.80309155	21.89516009	9.614724933	0.078529041	170.5904834	52.1732669	1803.401458	203.6906109	9.866331293	76.31141077	0.079881328	0.065969044	72.7205927	6.840794158	1.372252744	0.072300947	298.5590949	2.334585814	320.1519278	0.055461955	13.28749143	3.973971199	12.43122298	2.669636608	2.817734329	87.33757095	146.2402118	0.040069312	7.002187191	0.034976103	0.037343667	1.488810219	34.24780754	0.039001343	1.487956042	82.72080201	6.982187431	4.161053264	137.6504373	0.047294548	11.0218524	31.73410251	5.491491891
TCGA-CV-7261	18.03549189	3.428958807	5.701851217	4.552532625	0.020354255	6.836204282	1.171768918	10.21031206	4.558559145	3.429038679	19.29871977	24.93326757	403.2550701	182.3361078	8.705859185	5.702554977	12.42355703	1.164201716	11.36636727	2.296437436	0.015095367	1.168075757	63.46573195	0.001928011	35.15040973	3.373702351	1.165340919	0.019169469	1.171749867	0.017497607	0.025863772	5.703970552	39.61392496	0.015346535	7.970506081	3.303725354	0.014364534	1.171790597	19.25545107	2.23086944	18.07550496	86.11779026	4.570236511	0.026247934	74.77970898	4.442445622	9.07474167	21.55516952	1.167909722
TCGA-CV-7410	2.437390683	4.108623626	14.07044235	3.275013379	0	23.20199321	8.259804697	7.421687361	1.60654836	0	0.783133502	47.28822742	76.18548841	119.3183989	4.328900718	3.260791966	3.270577397	4.154166116	25.66580621	4.123829478	1.676258402	5.813354274	217.1679396	0	3.264272855	0	5.840762893	0	19.91703993	0	7.512009713	4.08920283	19.86133553	0	14.03185612	0.817431064	0	1.604848358	21.55769457	3.428826873	1.605235759	355.6081083	14.07611985	1.613283256	89.47999958	1.655915818	1.605192438	72.98394263	17.66089665
TCGA-CV-7415	2.289954332	0.721820844	10.14837209	3.084133673	0	3.067649971	10.17447371	3.856235961	0	0	4.639346178	30.57506667	221.0396674	86.98737186	0.764961685	3.068014914	0.721561861	1.520282911	19.55398467	0	0	3.897472161	125.4303788	0	8.555386373	2.353328124	2.314905941	0	2.284706432	0.748969872	0	3.851647848	6.988407112	0	1.508475469	0	0	0	9.3560071	0	0.721359306	33.64348471	19.62736781	0	65.02964614	0.747325906	2.286378286	14.04636822	0
TCGA-CV-7418	28.71831311	2.917161495	5.143122978	1.417104228	1.459401794	8.127673041	77.76376628	6.650669578	5.172720453	2.917036142	45.41500751	8.868876163	275.8146691	96.14371595	0	9.634498853	5.174355717	0	12.60171971	13.63807398	6.399788404	0	47.64243068	0	9.611006129	0	4.489724692	6.226633024	10.39717309	0	0	9.627283102	11.11275087	0	10.35676771	2.341540989	0.71855697	5.148938301	31.41299115	0	2.906846836	64.79337978	12.64696891	5.2253543	73.02456364	1.480214891	12.69265413	12.59560746	1.423567843
TCGA-CV-7421	10.46625238	5.206375579	6.931505486	1.704840505	1.730791003	13.03414798	3.445333642	6.937307742	0	1.704350753	5.185802023	12.15529602	334.3708385	63.53674838	0	4.314076988	11.34653953	1.71511352	74.98708522	0.834728529	0	0	58.30917437	0	22.60046283	1.72907179	0	1.736409881	20.92637285	0	0.835696673	7.800670103	7.79746551	0	8.667269889	0.863702637	1.76307353	0.833237308	25.27756808	0	0	175.9039429	0.833386524	2.586357011	81.8395023	2.640425302	11.32089376	58.36466106	2.58643537
TCGA-CV-7422	7.693241252	3.388008366	5.947261019	5.977914275	0	6.800463872	0	12.82982012	4.24534451	0.813891534	9.365027615	25.65263187	323.3666049	82.10298509	1.736557914	11.0936109	16.33657094	11.28674956	5.942301421	0.815138323	0	0	78.67752695	0	27.3332828	2.572847572	0.817635855	0.829345869	7.66583632	0.833957983	0.81619099	17.95398467	51.40392062	0	167.751799	0	0	6.810165746	2.521311154	0.841916798	1.667161645	77.81557168	18.83556977	0.815725196	27.3313839	0	12.84398517	39.3430962	0.815744754
TCGA-CV-7424	29.19291924	12.30529422	16.40736468	7.931213565	0.517701612	13.90717988	32.02819799	7.21138832	0	12.30396233	5.960683783	7.172822974	179.8907884	188.6064943	0.556592573	4.134090487	3.551039051	0	9.608071303	1.104727217	3.991783401	2.345173702	42.44725293	0	5.959246358	0	1.114773247	0.523451053	3.527320587	0	0.49935369	3.523690426	7.174295296	0.546538497	46.72603381	1.238365803	0	3.529508874	21.92432394	0.549263944	5.380317179	85.03652352	12.72787191	0.498615581	47.32684059	0	22.11858264	12.03860393	2.972051175
TCGA-CV-7430	8.181111304	10.81334691	39.22488848	22.67760351	20.25757151	200.9511735	5.537849614	65.79144504	21.46805749	33.26907456	257.1052796	48.91957844	4545.622204	100.8620304	1.34691713	58.070148	36.00814332	19.53807398	73.308599	23.79205642	0.038019288	27.62132902	170.2513543	0.004606473	195.8819772	14.0539581	6.691749559	2.676561647	4.194536811	0.044516043	5.423757036	31.23672482	66.44666078	0.038692369	103.5233706	0.033789058	1.351013182	0.082109412	17.72529776	5.036756666	0.0801121	241.0611685	2.83584187	0.069366886	79.06915969	0.045640646	16.25939187	34.10881257	14.59255105
TCGA-CV-7433	3.675252743	22.69901277	28.91492672	4.863172834	0.031312417	7.311034176	2.478971194	3.685915248	3.675375911	0.044106775	20.60649707	35.02289614	219.9457418	147.389343	0.021309788	0.048733822	1.268283683	0.037543463	16.96584767	0.041601238	1.212565962	0.040874459	157.0531386	0.002888122	2.475912152	0.031914728	1.258341777	0.029438087	6.096838123	4.673704946	0.040117273	2.480857006	9.726423175	0.023435254	45.96431399	0.020567079	0.021904252	1.269685949	13.32238498	0.022836443	1.269449243	82.2110762	79.17803175	0.040736748	80.97804839	0.027450494	4.885033963	9.73222697	0.040709706
TCGA-CV-7437	8.928435788	3.376716691	26.75801516	8.915878502	0.017939672	0.027766855	21.16189513	3.384160756	0.025359019	1.149827104	1.147804006	12.31327086	452.1713586	136.206284	0.01234952	1.150550124	18.89208988	11.03863778	12.31471438	1.148179855	0.013327595	0.023163759	44.69326934	0.001709539	21.2495665	0.018272166	0.021842317	0.016902009	2.268738516	1.128275646	0.022754293	2.268860815	12.31184583	0.013548236	4.50060238	0.011929256	3.275638981	2.268534198	11.18821755	0.013211117	1.150673891	59.20649806	3.385182902	0.023089343	167.4301667	0.015796705	7.832646403	16.78051242	0.023074727
TCGA-CV-7440	1.636148492	1.633138296	7.602324657	6.01734715	0.069360741	224.0785441	1.641191096	16.38646824	0.104168381	4.573396243	1.630326535	16.55885015	260.2586193	9.122916286	2.763490939	4.635112747	1.635721313	0.084857394	58.1021874	14.49628928	10.48312187	7.36570876	18.10011386	0.005877449	10.62448133	0.070830962	0.087129566	0.064822293	4.629048148	10.7227692	0.091450269	0.115721545	15.0643138	0.050648851	18.10096595	0.044063218	0.047118944	0.111323472	12.05176123	1.475730259	0.108433114	146.5655743	9.074191765	4.509644936	82.29473574	0.060069239	3.132199143	13.60730265	0.09298431
TCGA-CV-A45W	6.613386462	3.27455988	19.90900705	3.27623463	0	3.261591314	15.77911716	15.76701738	3.271247127	2.440314612	9.892984483	19.03264373	110.1999237	166.6446843	0	10.74150206	4.941719223	6.703683324	18.19747055	0	0	0	87.00736583	0	14.03673259	0	0	0	1.605486345	0	0	11.56729726	11.55846743	0	36.42517739	2.569607238	0	0.779345595	13.23655743	1.677853554	2.435273088	96.94990524	8.250099678	0	72.089415	0	7.432250418	14.04002554	0.78172907
TCGA-CV-A45Y	3.551326922	8.955286397	13.40395584	8.057515179	0	0.864245477	5.339995717	10.72233671	0	0	2.653103123	11.59749087	170.80629	197.6985608	0	4.439569932	0.863821762	0.86761291	16.96822854	4.462947018	0	1.762318842	98.37047215	0	14.27657235	2.689975604	3.572927277	0	0.863749622	0	0	1.756605887	9.807846504	0	20.53786157	0.889235004	0	0.863673641	9.814152952	0	2.651759463	127.8878506	17.8951056	3.564192563	126.1238863	0	0.863611709	15.17366104	1.76255141
TCGA-CV-A45Z	6.94874201	5.201506425	7.797133755	2.576254076	0.844045558	6.049999721	6.060149591	11.29983921	3.447052202	7.833244879	55.65326695	4.308589411	274.0307268	83.49770708	0	17.39664505	10.45858369	0.836823037	28.69922073	0	0	6.103518492	66.95933051	0	60.88189067	0.843227388	2.591044111	0.846751051	4.311274425	0	0	66.30340393	18.24687017	0.857038404	133.1441519	0	0	1.700198368	7.795200813	0	0	76.52780076	17.40641918	0	157.5097377	0	6.936227842	14.75124989	2.583893994
TCGA-CV-A460	5.648453307	8.992692714	19.13043779	5.640942445	0.019320928	2.290212052	3.413856268	10.14703017	3.409073285	4.52571022	29.30765766	11.29336463	477.314396	271.2193883	1.126690984	2.290312943	6.765874128	1.155645047	2.289550172	0.02540054	0.014339584	0.024975352	56.32143318	0.001834832	25.9303529	1.147491996	5.604060713	0.018199317	31.44007042	0.016615962	1.158547735	3.416687984	23.65171933	0.014577665	58.56285729	0.012831242	0.013646734	1.162759759	10.15985123	0.014213908	0.028274874	249.8813928	38.16669205	2.279050906	27.0573073	1.139531195	7.89863829	23.67025796	3.394902019
TCGA-CV-A461	2.026486502	7.035812622	23.30417509	12.09333839	0.639304854	5.542654163	2.727637132	6.977517194	1.320317711	0.619475137	7.656024274	4.835874988	322.5701235	66.14251292	0.672539087	9.086413237	0	2.787691802	28.14767455	0.621191398	0	0.621912867	91.52108226	0	54.88930865	0	4.236411268	0.644331117	2.021074411	1.395214932	0.622763282	16.87342008	11.89499713	0	3.435353939	0.675679098	0.670098482	0	16.88764962	0	1.318923226	119.7015501	9.805103543	7.109667181	100.7192901	0	1.318886984	18.23182556	0
TCGA-CV-A6K1	0.886339405	3.62777936	3.620223422	9.132687958	0	0	4.535588379	13.67960428	137.7670028	0	410.5524336	22.78540474	914.6796803	73.84478635	0	4.532430726	14.62880147	0	36.47916277	0	0	0	131.3112327	0	80.24437717	0	2.723934698	0	3.620676364	0	0	1.796873174	20.04844732	0	762.8143568	0	0	0.886217118	10.92442794	0	0	13.65119316	3.620486442	13.76690867	39.18628524	0	2.709418195	58.37572602	0.887787225
TCGA-D6-6517	9.334472495	6.527400712	19.5995653	2.782404521	0	0.913900865	4.647422868	1.84566225	0.913657592	0	25.17214172	22.38431907	339.6320018	147.4312633	0	2.778287125	1.846667316	11.27280366	12.11058394	0.91448689	0	1.849658537	143.6958784	0	14.90765425	0.91981481	0	0	18.66977824	0	0	2.778233752	3.711084395	0	7.443766981	0	0	0.913548124	1.845619943	0	0	161.4204926	20.53835532	0.914799553	336.0048641	3.765877686	2.779350583	20.51021229	0
TCGA-D6-6824	4.013394105	8.025203763	27.08441764	8.025102705	7.018918309	8.026240237	5.016647464	15.0472654	6.019434038	4.013317323	16.05166922	73.22828475	539.7028079	274.8651531	0.000351472	0.000747816	8.025375536	1.00394653	46.14496752	25.07215992	1.003369515	6.018699977	240.7582642	5.01E-05	222.6993644	2.006505559	0.000605702	1.003666823	17.05361703	3.008454619	2.007045478	14.0448605	23.07311892	2.005751908	180.5679839	0.000339906	4.0098127	1.004092698	18.05706943	3.007881576	29.08860644	283.8945954	12.03839	3.010037766	27.08646249	12.02876753	45.13616479	14.04527795	0.000637748
TCGA-D6-6826	6.252670413	6.916054413	21.46789576	6.926331992	0.545401518	1.775920703	4.941924668	16.42571936	3.049907788	1.782029677	57.24572649	30.23189272	769.8814975	108.3113016	0	6.191728159	1.148917939	3.126718223	24.51188038	9.601583789	1.965902338	1.157094405	118.3965567	0	21.30020556	5.26268711	0.529692219	3.949478563	13.83948769	0.560026364	0.527318049	4.292265603	18.20036976	2.67116196	26.34156175	0	0.580435257	1.147663589	18.89600478	1.263925541	10.06130037	107.0158565	22.12841286	1.157492183	97.61934935	1.225909148	5.583397329	30.17108452	0
TCGA-D6-8568	1.75231647	1.748353291	11.20775088	6.375592846	0.080409819	1.760018731	0.129087707	9.601329061	11.01456042	1.748477525	196.3438951	17.57554567	556.7878771	100.018532	1.536111813	19.02693362	3.319082362	1.703288039	36.46751059	4.7960336	1.556005512	1.728968867	96.86223315	0.006660908	172.54058	3.102286522	4.713896786	0.075021877	48.36272252	2.999650375	3.25157316	17.50619141	19.13462434	1.560457665	77.79117696	0.050611294	4.229754887	157.331136	9.655244658	0.056691668	6.460560155	180.8372617	14.31224098	3.261541603	183.7691465	0.069399111	4.904549497	38.12736803	0.108764133
TCGA-D6-A6EK	4.202046985	2.253133434	17.91702979	6.050460346	3.7363747	10.21861752	2.281345709	15.84442382	13.62592551	13.51850866	141.2017855	29.90593277	2155.668943	111.6580509	0.078793317	27.60921211	21.02921597	2.153795223	27.99235116	0.179732399	0.086241382	7.72194789	452.7608895	0.009489937	73.79317659	3.758433523	2.169146674	0.115413333	2.287134275	0.103061163	11.23272013	6.270010089	84.38567733	0.087951537	372.5654715	0.075657843	0.0813268	0.216884146	12.13375843	0.085343088	0.209989728	169.3695346	23.64502611	9.510553887	36.15712224	1.962521937	4.244649216	12.26138704	5.90044479
TCGA-D6-A6EQ	3.041509993	5.88981888	7.42213405	12.93538303	0.0650489	1.596308389	4.505321657	4.510405197	0.097190663	1.589406466	8.907995976	8.903261672	681.9835645	45.41230277	0.043059959	0.106573265	3.040436837	2.96055703	30.69843096	0.089038477	0.046782697	0.087294852	100.8438158	0.005562309	4.519788771	1.519348321	0.081499738	0.060832884	4.516026327	2.804419254	0.085486474	0.107782539	1.595194895	0.047629537	8.908315384	0.041475791	0.044332603	0.103754947	7.428288838	0.046336694	1.595755319	281.7156111	10.30538441	18.27779491	39.56746487	0.056411356	3.053772233	11.82831507	0.086900665
TCGA-D6-A6ES	0.10298262	0.100746448	1.635002031	1.624494123	0.068670733	0.115165381	53.98764417	0.109717675	1.629117734	0.100811803	1.623205674	40.13443996	248.8648703	82.02024179	0.045326894	0.113140908	0.102641303	0.083982607	35.73894136	0.094298761	0.049269377	0.092430267	49.29775888	0.005827384	0.120951298	0.070123918	0.086226712	0.064184228	0.111298709	0.057969661	0.090493351	7.586562469	106.3319606	2.792844613	1.623426781	0.043650392	1.462095866	0.11010607	3.130296943	0.048796843	1.633210404	15.04821404	9.040008137	0.092077259	7.59856006	0.059484527	0.107464257	25.4308906	0.092007977
TCGA-D6-A74Q	2.94514154	0.681954669	15.04316663	6.006285308	0.70003625	0.683229291	5.207987769	7.478259786	0.681650158	0	5.196380343	11.22414408	543.6931213	61.6846939	0	15.0368185	13.64486949	1.450104306	109.5530935	2.963202445	0	10.69451007	127.2490059	0	254.8492517	0	0	5.477006802	14.29857973	0	1.442187711	9.726294042	11.22670986	0	2.940620356	0	0	0	30.20652421	0	1.430897177	148.3253153	6.711886292	9.923036367	112.2056478	1.496183807	4.452654731	35.36177955	0.684431771
TCGA-DQ-5629	1.487665587	1.485684672	9.732899252	1.484607265	0.054594789	1.490320375	16.47241145	2.871748436	1.487717196	6.910482458	0.093946295	30.34174609	496.4291897	115.8592957	0.036444818	0.088017385	1.487386816	2.796840567	7.015009486	2.834653844	0.03953957	1.47548994	63.53030847	0.004774786	45.59335042	0.055710803	1.465438263	0.051139032	6.989040919	0.046326688	0.07118409	2.875459399	7.012470003	0.040242309	8.392731396	0.035125169	0.037503786	0.085784193	17.93934635	1.372488232	1.490360735	69.05329239	2.874026185	1.474969707	185.9924387	0.047502484	4.237792127	9.773532568	0.072322009
TCGA-F7-7848	14.76365046	4.865088151	19.59338149	2.398327418	0.777749163	53.99906383	2.391204332	13.05100182	4.858757933	0	79.93325477	64.57747227	837.9309295	122.3673306	0	38.46917327	0.762532445	2.421615349	50.63391851	21.5406732	3.381290211	4.89218082	224.4225812	1.800068887	103.6334228	1.610592015	0	15.33864167	36.0527451	4.202537757	2.410502026	54.84777528	22.82414027	0.795236426	84.83568751	0	0	0	46.67227963	0	7.311984511	116.6330726	13.03529763	8.221450839	52.16740651	3.336404283	1.575615505	63.6773564	14.0625581
TCGA-F7-8298	2.943462258	1.533559762	2.961385995	1.532318243	0.059469725	5.794543313	12.73897245	8.572717904	0.08826609	0.086413608	1.53004835	10.03963431	284.8200464	184.0642752	0.039543007	4.376812839	0.087930054	0.07237702	25.55514843	2.915473682	0.042929407	0.079442521	29.88166571	0.005146266	25.62654862	0.060700265	0.074257814	0.055663252	9.988131771	2.734003321	0.077826007	0.097668303	15.67428763	0.043699013	2.952651124	0.03810039	0.040701255	4.368729036	0.096879304	0.042523973	14.1055228	168.5848906	11.39415952	0.079148062	90.69924691	1.441404184	0.091918818	42.51566547	1.521176347
TCGA-F7-A50I	4.70646066	0.109257518	9.316845688	1.679469193	0.074027994	6.294677829	4.739804674	10.78594282	0.111801284	3.194160095	3.219794517	12.41209628	881.3700735	125.738844	0.048657143	3.230541906	4.704120102	4.545712738	20.04256463	3.163276272	0.052926611	7.538404117	89.02423194	0.00621252	52.23476575	0.075614692	0.093255926	0.069134772	1.691692886	0.062370414	0.097948578	27.51054835	30.64146516	0.05389927	17.03720014	0.046843453	0.050115525	6.264461983	3.230927457	0.052414561	40.48885427	75.26883956	22.8702567	7.532887879	76.74128348	4.2837602	9.248357862	82.53101555	0.099616313
TCGA-F7-A622	12.52573398	1.182755161	6.891018288	1.182470592	1.165236112	1.18338059	0.032213704	15.9744193	44.14790312	1.18277161	668.6639826	11.4615233	1199.093692	52.57641275	0.014917984	17.13688647	20.43387812	6.792623517	4.613640136	0.028644306	0.016108693	1.179924382	200.9731159	0.002052417	71.96490859	1.166382302	1.176963327	0.020471931	2.327902078	0.018680602	0.027656069	6.89429845	26.27428689	0.016377492	996.0260848	0.014406776	0.015326704	1.183973151	8.032288621	0.01596682	1.183869473	65.14030472	5.750327811	5.701017854	84.53221822	0.019120724	0.031969763	24.01747848	2.314986677
TCGA-F7-A623	6.574474756	4.08517097	7.371571921	4.087529234	0	0.77421921	0	4.89657471	0	0	2.422653331	15.61756667	706.3765041	59.29618487	0	1.59469568	4.081253025	0.778827899	7.361722453	0	0	9.98358886	44.45386163	0	21.37347242	2.477336424	4.966535109	0.791507347	1.594532436	0.796946695	0.776154747	13.15354971	53.66999466	0.804859495	58.48350205	0	0	0	2.417528293	0	0	102.9887856	9.029007718	9.144940323	50.23098068	0.795552647	1.594893754	31.29041435	0
TCGA-HD-7229	6.81991539	3.434746546	6.843485085	7.933285487	4.478971502	23.82323459	22.62118868	1.174127437	7.946020814	4.562122122	43.14695774	79.27873249	465.1518063	65.83408851	1.135265619	6.844485443	0.029143658	1.166411985	9.117794457	2.30043172	1.139382487	2.298692393	268.7998679	0.001951961	37.474528	0.021005804	0.025147584	2.261568477	17.00966398	0.017724833	1.169547907	9.111500943	11.38204371	0.015544622	22.73283149	0.013677931	1.13669686	0.030889602	10.24053036	0.015155714	1.174032776	188.3221013	14.75450435	9.019013901	104.3770428	1.149055965	3.441849894	60.10448827	1.170178044
TCGA-KU-A66S	4.048454423	0.596947075	13.70288445	2.666388596	3.51488455	3.334536187	8.1923015	26.98119991	1.968216301	1.970850831	22.56594496	0.600048309	67.90340909	111.9299203	1.399752311	13.00335209	0	0	8.142995743	0.598659954	0.644506401	3.388327698	12.95120084	0	116.831906	0	0.602537155	1.339674987	0	0	6.235138156	4.021758964	5.394564421	0	9.516137961	0	11.51203963	1.963210181	1.963031593	0.645338802	3.343511768	173.7716188	6.095020118	19.07788892	65.18778212	1.352466853	89.46858673	10.20248301	51.39959445
TCGA-QK-A8Z8	4.815549562	14.6660708	12.91731162	7.283239759	0	14.52387411	0	23.54430064	3.999779989	2.374267966	71.96475177	25.86781179	284.694041	50.09714589	0	6.416423268	0	0.759416319	29.10447505	7.313143741	0	2.384978368	106.7506576	0.870215915	27.44473825	0	4.874433243	3.291155973	2.367136842	0	2.387976594	24.28179358	3.175185123	5.948048129	13.6893999	0	0	1.55928553	4.794511025	0.788862805	3.992026077	159.3433096	8.856620942	2.385510847	156.9775894	0	2.36877009	56.64863646	0
TCGA-QK-A8ZB	4.715131532	5.420933946	6.740675987	1.2724466	1.319553553	5.362555731	1.950426031	8.133073332	13.7681467	0	188.6325546	18.37064002	452.6740447	48.3864453	0	1.269756158	4.716647922	1.990336072	18.36264844	6.869724151	0	9.010341721	56.58403586	0	27.89888223	3.48461736	0.597343095	1.330639061	15.0179829	0	1.281107336	21.16523131	24.55726465	1.373305321	40.88176074	0	1.386056212	0.591879792	1.949612967	2.130717907	3.321890098	152.2397981	12.94100384	4.773608342	83.26154641	1.343528981	13.69386876	38.89257351	1.971903274
TCGA-QK-AA3J	6.049575189	3.30763809	6.001057473	3.999329383	38.22009661	1.9314352	6.018550661	12.85817702	3.986549749	12.30419276	138.8817806	29.10410282	905.4089636	170.6792885	0.640097721	5.999142503	12.27441387	1.276919049	39.29752345	10.31371921	2.865099232	18.80926126	104.9061424	0	344.641877	2.015098498	1.965939005	3.497381885	2.60719091	2.803818466	16.03431703	67.49700115	88.47905777	0	194.5365489	2.910151266	0	13.53847038	23.05915237	0	3.97339765	651.2782139	0.585043765	25.89797125	123.9337686	3.533800187	34.27681856	29.05393522	2.64428034
TCGA-T3-A92M	2.326036899	4.734799979	9.49445548	3.130882693	0	3.114772211	8.715631125	3.914262938	0	0	3.914099673	8.681079757	81.81630715	192.4288612	0	2.320622981	2.326362773	0.741685246	4.703852835	1.534464605	0	0	47.63559676	0	26.96550962	0	0	0	2.320881277	0	0	1.527691316	14.25949193	0	7.090533765	0	0.77556646	0	12.68424173	0	0.735406063	88.18862876	22.3040822	0	73.89518428	0.76048457	1.527438413	78.78884478	0
TCGA-TN-A7HJ	32.35364054	11.2900152	22.67848915	8.80424494	20.33327597	154.2162117	5.116801187	8.880592872	5.098220575	125.8007564	427.3516315	27.78858027	2231.429856	404.8855871	0.026320838	37.70409451	2.596564028	2.55818637	50.42500263	5.060110481	0.028493239	24.63356294	146.436477	0.003526585	328.9812949	4.921549512	2.563841851	2.498755931	5.124473631	0.033223656	42.82007502	56.53094862	46.60913967	7.100621195	180.3835214	1.252991685	0.027065286	1.340031014	60.22571045	3.609221673	0.058436835	350.7958981	12.65337507	8.735246533	49.30349065	1.284968115	18.83558536	141.0288179	14.85427838
TCGA-UF-A718	1.929567278	4.841247616	12.59602222	3.870832392	0	6.775482514	10.65989185	11.62896374	0.96032922	0.960403347	8.71360937	25.19758161	127.9327733	144.4205742	0	1.929050889	13.58057434	2.9050162	14.53053741	0	0	0.960867355	133.7565483	0	33.91531278	1.936482073	3.876659591	0.964221053	9.68697361	0	0.961012542	16.47368434	27.13838855	0.966851406	6.775263694	0	0	0	10.65521038	0.967144658	0.960255923	94.01082628	11.6267463	0.96089281	42.6386167	1.940028577	5.808659138	47.49408799	0.960897858
TCGA-UF-A71D	3.978366316	2.124688339	5.914177063	9.301905674	0.113892831	15.2594959	0.191747374	49.42167838	27.13524052	0.175964694	242.7062016	52.49187153	1198.168935	90.76983233	0.072630395	91.95011092	3.975392222	2.040903688	124.9033868	3.893334509	0.079396927	24.42486485	201.7825124	0.00884772	111.23838	1.951242841	2.054006242	9.732342135	2.152066797	1.863471784	2.07753428	161.8919349	35.74272843	0.080948148	105.6748808	0.069776657	0.074933995	2.150533395	7.787733331	0.07858175	0.189244794	58.78934033	5.906918324	2.085755774	137.6839523	1.874768632	0.189681605	77.04288881	2.08540243
TCGA-UF-A7J9	3.514851822	13.02978797	15.76575396	2.7973984	0	0	14.37426193	4.221426	0.635674796	0.635961237	3.503398755	6.364881586	108.9373953	81.71095611	0.687654718	3.49718368	13.00098752	0.642750728	9.95454414	2.081329418	0	0	29.31652592	0	70.98106358	0.653922472	4.315643981	0	5.659150794	0	0.639215481	2.063750588	7.802352261	2.226515705	16.40498511	0	0	2.78150697	29.49854995	0.681708238	1.348482733	101.7901467	12.15791012	3.549769538	83.1658267	0	12.20618345	16.41409994	7.239746559
TCGA-UF-A7JF	6.219291752	8.284300167	10.36490573	4.149805498	2.07262975	15.54286071	16.56519053	21.73846277	7.253102733	4.150312939	46.61939038	12.43928429	351.1361651	40.40649665	0.003920147	11.40037589	17.58491732	5.171950174	17.61683059	1.045627386	0.004222622	4.146151293	177.1136212	0.000554028	206.0884826	3.102497773	8.266233412	0.0053183	0.008335803	0.00487087	13.42751001	14.50681249	34.17675403	0.004290697	11.4051187	0.003789824	1.037153625	0.008266789	6.225143789	0.00418666	0.008100372	106.6928486	8.294468036	12.39979525	43.51290849	5.147843125	61.00347604	13.47619446	18.5862908
TCGA-UF-A7JH	3.31377773	3.316872602	12.5601879	7.555559271	0	0.792992897	4.149065663	6.673275845	0	1.630979485	5.822784741	15.05966686	270.0788852	54.48154989	0	4.984171767	22.82202942	0.797404267	43.64595297	0	0.822572852	1.636203707	110.711597	0	8.337389122	2.522153326	3.344189813	0.80924698	9.195959226	0.814307465	0	4.982896324	23.47306211	0.821653206	36.02480055	0.828704741	0	10.04412643	9.188028245	0	1.62873019	64.54610251	15.09423266	1.63647392	17.56385526	0	4.150424398	15.05116613	0
TCGA-UF-A7JJ	1.283561787	4.915021939	13.44561532	1.282160948	0.032984103	2.508010639	33.91118793	9.789716537	0.047449598	0.04654673	0.054614374	35.36234429	325.7755171	167.1068515	0.022415786	3.728131281	1.283436964	1.270715462	13.48134449	0.043886735	0.024245112	2.485944993	263.3982204	0.003030269	19.59016061	7.10750823	0.040528758	0.031001462	2.507528172	0.02821749	0.042312214	13.46058613	13.47496922	0.024658926	120.7457506	0.021632278	0.023043026	0.050267856	1.284646821	0.024026825	3.721009001	129.3497442	43.67877245	1.277522496	25.68979446	0.028900181	2.505301592	35.40684284	1.277471938
TCGA-UF-A7JK	8.512190668	0.04571001	8.56391253	2.488234015	0.0324293	0.051333712	16.97665795	6.133546144	1.278542361	6.100181887	2.493309582	9.793193484	369.7154156	88.81065857	0.022049065	1.279634018	1.278398185	4.833024439	6.149373309	8.452365312	1.220245348	1.272869845	51.13746299	0.002983215	102.1268339	2.429756254	1.267979701	0.030482696	8.558278314	0.027748739	0.041583146	8.571204127	9.791497471	1.22174743	8.58059089	0.021279109	1.215808113	0.049383965	2.499008864	0.02363207	2.496169385	186.0526855	0.05003805	1.272620101	171.3905828	1.236364318	6.126242094	24.3715472	0.042199626
[truncated: 1,111 more columns]
