# Supplementary material for: A Genomic-Clinicopathologic Nomogram Predicts Survival for Patients with Laryngeal Squamous Cell Carcinoma
Source: Dis Markers. 2019 Nov 20;2019:5980567. doi: 10.1155/2019/5980567 (PMC6886334; doi:10.1155/2019/5980567)
Supplement: Supplementary 2 — Supplementary material 2: Using univariable Cox regression analysis, we identified 31 prognostic-related lncRNAs. [file 5980567.f2.txt]

lncRNAname	HR	P
AC025419.1|ENSG00000250748|lincRNA	1.423009268	0.000537554
CASK-AS1|ENSG00000233033|antisense	0.590623069	0.000763493
LINC02154|ENSG00000235385|lincRNA	1.287227973	0.000867964
AL158166.1|ENSG00000227076|sense_intronic	1.515919935	0.000886761
KLHL6-AS1|ENSG00000242522|antisense	1.504098107	0.000983055
AL596330.1|ENSG00000229400|antisense	1.259526914	0.002945242
LHX1-DT|ENSG00000277268|antisense	1.193282672	0.003363017
LINC02575|ENSG00000228709|lincRNA	1.156738732	0.003493689
AC078993.1|ENSG00000238178|antisense	1.242922947	0.003539528
LINC00862|ENSG00000203721|lincRNA	1.277764367	0.003614906
LINC00528|ENSG00000269220|lincRNA	0.744139232	0.003933313
AC011933.2|ENSG00000264853|sense_intronic	0.62493702	0.004386136
LINC01964|ENSG00000260840|lincRNA	0.795273764	0.004455419
AC007907.1|ENSG00000259759|lincRNA	1.445238484	0.004539597
AL137802.2|ENSG00000261135|lincRNA	1.45250462	0.004628323
GATA2-AS1|ENSG00000244300|antisense	1.332803185	0.004649116
TTTY14|ENSG00000176728|lincRNA	0.822287586	0.005114701
MNX1-AS1|ENSG00000243479|lincRNA	1.244095398	0.005337809
AC020659.1|ENSG00000174171|antisense	0.798037088	0.005568597
LINC01436|ENSG00000231106|lincRNA	0.834124417	0.005798243
AC136475.3|ENSG00000255026|antisense	0.723759105	0.006231298
LSAMP-AS1|ENSG00000240922|antisense	1.286085804	0.006888225
AC023310.4|ENSG00000278626|lincRNA	1.187925288	0.007075485
AL355974.2|ENSG00000275830|lincRNA	1.177723658	0.007131319
HOXB-AS4|ENSG00000242207|antisense	1.199503735	0.007845096
HOTAIR|ENSG00000228630|antisense	1.278881162	0.008175363
AC090241.2|ENSG00000270112|processed_transcript	0.571202673	0.009141211
IGFL2-AS1|ENSG00000268621|lincRNA	1.172248585	0.009425133
LINC02454|ENSG00000256268|lincRNA	1.220084513	0.00962826
AC005291.2|ENSG00000273388|antisense	1.222626852	0.009807434
AC100802.1|ENSG00000253775|lincRNA	1.326615508	0.009963501
LINC01385|ENSG00000251604|lincRNA	1.310031785	0.010588751
AC103702.2|ENSG00000272763|lincRNA	1.149448121	0.011025123
AC011287.2|ENSG00000237713|lincRNA	1.331673142	0.011184086
AC068473.3|ENSG00000267287|processed_transcript	0.849993203	0.011450206
AC005291.1|ENSG00000264067|antisense	1.251711162	0.011469023
LINC02145|ENSG00000250490|lincRNA	0.804648065	0.011533031
AL157373.2|ENSG00000229896|lincRNA	0.808684087	0.011545765
LINC00601|ENSG00000235180|lincRNA	1.373167012	0.01218611
AL162411.1|ENSG00000236924|lincRNA	1.213761954	0.012852176
AC110285.6|ENSG00000275966|lincRNA	0.723515064	0.013301233
AP000844.2|ENSG00000238117|antisense	1.246544027	0.013557659
LINC02086|ENSG00000244649|lincRNA	1.168798561	0.013704823
LINC01391|ENSG00000244578|lincRNA	1.225237988	0.014056577
AC010969.1|ENSG00000188525|antisense	0.773593765	0.014257744
FOXC2-AS1|ENSG00000260944|antisense	1.299061049	0.01465346
AP000880.1|ENSG00000255129|antisense	0.775947428	0.015303695
AL359091.5|ENSG00000273186|sense_intronic	1.325269715	0.015392372
AC090515.4|ENSG00000259353|antisense	0.857254337	0.016679981
LINC02450|ENSG00000257114|lincRNA	1.212207374	0.01694748
AC009955.2|ENSG00000267919|lincRNA	1.263992576	0.017255421
AC078906.1|ENSG00000253317|lincRNA	1.437636662	0.018728178
AL645608.1|ENSG00000224969|antisense	0.757363657	0.019952385
CASC20|ENSG00000229876|lincRNA	1.149990493	0.019977619
AC104078.1|ENSG00000247193|antisense	0.795098972	0.020138189
KC877982.1|ENSG00000269993|lincRNA	1.122810272	0.020790498
AFDN-DT|ENSG00000198221|lincRNA	1.323648847	0.021584697
AC079943.2|ENSG00000242536|lincRNA	1.428660874	0.021649351
AL161908.1|ENSG00000224842|antisense	1.234572061	0.022149423
LINC00973|ENSG00000240476|lincRNA	1.175811152	0.022349043
DLGAP1-AS2|ENSG00000262001|antisense	1.277393403	0.023108579
AC108472.1|ENSG00000235902|antisense	1.531601627	0.02411481
AC010789.1|ENSG00000224817|lincRNA	0.859310796	0.024250367
AC010624.1|ENSG00000204666|sense_overlapping	0.737244475	0.024878076
AC011632.1|ENSG00000253706|antisense	1.124175393	0.025200578
LINC01305|ENSG00000231453|lincRNA	0.845225681	0.025613008
HEXA-AS1|ENSG00000260339|antisense	1.40355084	0.027291014
MYOSLID|ENSG00000229647|lincRNA	1.249830188	0.027760297
AP003555.2|ENSG00000254605|lincRNA	1.253863188	0.028025477
AC008440.3|ENSG00000232324|lincRNA	1.178951116	0.028221478
AC015908.2|ENSG00000263508|lincRNA	0.653953899	0.029090708
LINC00330|ENSG00000235097|lincRNA	1.212697481	0.029281226
LINC01281|ENSG00000235304|lincRNA	0.796982054	0.029393637
LINC00460|ENSG00000233532|lincRNA	1.136564862	0.029685368
AC124276.1|ENSG00000254991|lincRNA	1.204849174	0.029943924
Z97653.1|ENSG00000259840|lincRNA	0.745291413	0.03072173
AC015908.3|ENSG00000264016|lincRNA	0.742479248	0.030964252
AC125616.1|ENSG00000256008|antisense	1.210261153	0.031452744
AC120498.8|ENSG00000273551|lincRNA	1.272397421	0.032199605
AL590006.1|ENSG00000227945|antisense	0.733626488	0.033165077
AC008063.2|ENSG00000233397|lincRNA	1.25081826	0.035119102
AC063976.1|ENSG00000224015|lincRNA	0.759670614	0.036016992
AC090673.2|ENSG00000256083|antisense	1.240272551	0.036354523
AC006357.1|ENSG00000230033|lincRNA	0.840662903	0.036377321
LINC02015|ENSG00000231574|lincRNA	1.179849104	0.036439062
AC090023.2|ENSG00000256915|lincRNA	1.253622033	0.036789286
LINC00278|ENSG00000231535|lincRNA	0.855444892	0.037030288
LINC02253|ENSG00000259485|lincRNA	1.129300003	0.037246003
LINC02584|ENSG00000254417|antisense	1.214257205	0.037282859
GPR1-AS|ENSG00000279220|processed_transcript	0.833841008	0.037390108
LINC02167|ENSG00000261122|lincRNA	1.156881731	0.037715377
AC011595.2|ENSG00000257890|lincRNA	1.357443114	0.038313504
MYHAS|ENSG00000272975|antisense	0.811791687	0.038705155
Z82188.2|ENSG00000235237|antisense	0.69114322	0.038746002
Z85994.1|ENSG00000220702|lincRNA	1.237614177	0.039237273
AL358334.2|ENSG00000258711|lincRNA	1.26168525	0.039273901
AC007785.1|ENSG00000267922|lincRNA	1.174689515	0.039381615
LINC01179|ENSG00000249500|lincRNA	1.160429866	0.039870586
HOTTIP|ENSG00000243766|antisense	1.21552565	0.040082118
TSPEAR-AS1|ENSG00000235890|antisense	1.133761633	0.04094604
AC113133.1|ENSG00000253389|antisense	0.606356315	0.041039398
ERVH48-1|ENSG00000233056|lincRNA	0.851579383	0.041128702
AL390729.1|ENSG00000224167|lincRNA	1.216174861	0.041132213
MIR137HG|ENSG00000225206|lincRNA	1.144329428	0.041770704
HAGLR|ENSG00000224189|antisense	1.217211954	0.04218803
AL137804.1|ENSG00000255525|antisense	1.353949594	0.042318025
AC004817.3|ENSG00000269927|lincRNA	1.212607422	0.042766217
MIR503HG|ENSG00000223749|lincRNA	1.240492341	0.043417115
AC121764.1|ENSG00000242317|lincRNA	1.230489062	0.043788499
AC007126.1|ENSG00000250497|lincRNA	1.20690008	0.045015064
AC007036.1|ENSG00000227017|lincRNA	0.780312066	0.04561335
MIR9-3HG|ENSG00000255571|lincRNA	0.862549175	0.0461382
AC011287.1|ENSG00000229618|lincRNA	1.21304237	0.046386126
ZFY-AS1|ENSG00000233070|antisense	0.815844073	0.046781448
AC121338.1|ENSG00000205537|antisense	0.69050131	0.046993533
DNAH17-AS1|ENSG00000267432|processed_transcript	0.801936659	0.048557892
LINC00520|ENSG00000258791|lincRNA	1.152424312	0.049181977
LINC00900|ENSG00000246100|lincRNA	1.215011272	0.049718703
AL357033.2|ENSG00000223669|antisense	1.333271063	0.049902146
NKILA|ENSG00000278709|antisense	1.238762958	0.049945082
AC105339.2|ENSG00000252690|processed_transcript	0.798007713	0.050508073
LINC00392|ENSG00000228295|lincRNA	1.071178865	0.051894322
AL592043.1|ENSG00000233571|lincRNA	1.174168339	0.052671638
LINC01356|ENSG00000215866|lincRNA	1.187650754	0.052761149
DLX6-AS1|ENSG00000231764|antisense	1.17503138	0.053767518
AL136366.1|ENSG00000225472|antisense	0.753507924	0.054910381
C12orf80|ENSG00000257137|lincRNA	0.767078388	0.055534501
AL133467.2|ENSG00000258927|lincRNA	1.141430242	0.05666755
AC108134.1|ENSG00000205890|antisense	0.807689996	0.056919341
AL122019.1|ENSG00000227579|lincRNA	1.237453978	0.057525244
LINC02570|ENSG00000237923|lincRNA	0.874123091	0.0579851
AC004034.1|ENSG00000262482|antisense	0.843729951	0.058026009
TENM3-AS1|ENSG00000177822|antisense	1.137125754	0.058205738
AC067960.1|ENSG00000234455|lincRNA	0.757649066	0.058559833
AC112178.1|ENSG00000249803|lincRNA	1.192908466	0.059004045
LINC00941|ENSG00000235884|lincRNA	1.171130681	0.059625275
AC091133.2|ENSG00000250838|antisense	1.235149255	0.060554796
AL121761.1|ENSG00000268628|lincRNA	1.162276857	0.060976043
LINC02041|ENSG00000228952|lincRNA	1.208228231	0.061138321
RUNDC3A-AS1|ENSG00000267750|antisense	1.175532743	0.061172621
LINC01028|ENSG00000267603|lincRNA	0.677937586	0.062151343
MMP2-AS1|ENSG00000260135|lincRNA	0.840841029	0.063223311
AC112715.1|ENSG00000224132|lincRNA	1.260441419	0.064204785
LINC00689|ENSG00000231419|processed_transcript	0.771005931	0.064583428
AL451062.1|ENSG00000229444|antisense	1.18077228	0.064737946
LINC02577|ENSG00000228742|lincRNA	1.132542717	0.065291651
TSPEAR-AS2|ENSG00000182912|antisense	1.114608042	0.065344531
TET2-AS1|ENSG00000251586|antisense	0.732696196	0.065847907
AL132642.1|ENSG00000258987|antisense	0.760679111	0.06616351
AC099066.1|ENSG00000226349|sense_intronic	1.310825446	0.066249333
LINC00622|ENSG00000260941|sense_overlapping	1.205672538	0.068897339
AP005328.1|ENSG00000263551|lincRNA	1.143853811	0.070142782
AC106771.1|ENSG00000248783|lincRNA	1.177828379	0.070203727
AC138512.1|ENSG00000261273|lincRNA	1.344325095	0.070213894
AC114803.1|ENSG00000230432|antisense	1.258439967	0.071416508
LINC01395|ENSG00000281097|lincRNA	0.858449184	0.072324265
Z92544.1|ENSG00000260394|antisense	0.825576683	0.072610115
AP002784.1|ENSG00000250519|lincRNA	1.147552839	0.072885998
AC079949.2|ENSG00000278266|lincRNA	1.113996099	0.074816893
ADARB2-AS1|ENSG00000205696|antisense	1.17689023	0.075365926
DKFZP434A062|ENSG00000262075|lincRNA	0.789320623	0.075504715
AP000879.2|ENSG00000255143|sense_overlapping	1.244862352	0.076202736
LINC01615|ENSG00000223485|lincRNA	1.145435188	0.076767542
AC073130.1|ENSG00000237870|processed_transcript	1.205401867	0.076891092
AC090844.3|ENSG00000265799|lincRNA	0.799558933	0.0774029
AC130456.2|ENSG00000259925|lincRNA	0.803355048	0.077499587
AP000904.1|ENSG00000273415|lincRNA	1.21332883	0.077588221
AC013457.1|ENSG00000259094|antisense	1.161607437	0.077915301
AC006333.1|ENSG00000230442|antisense	0.594785083	0.078349177
AC005753.1|ENSG00000278925|lincRNA	1.362401456	0.078584778
LINC01747|ENSG00000230400|lincRNA	1.239833854	0.079631857
AP000526.1|ENSG00000271127|sense_intronic	1.195872894	0.079666252
HOXC13-AS|ENSG00000249641|antisense	1.140335771	0.080974246
AC103409.1|ENSG00000253901|lincRNA	1.174876867	0.081526731
LINC01910|ENSG00000266278|lincRNA	1.180272979	0.081580031
LUCAT1|ENSG00000248323|antisense	1.233408632	0.081653824
AC005062.1|ENSG00000243004|sense_overlapping	0.829228765	0.082193153
LINC01456|ENSG00000225882|lincRNA	1.134510186	0.082198851
AC016642.1|ENSG00000248475|antisense	0.880828735	0.082663289
LINC00525|ENSG00000146666|antisense	1.148266114	0.083648613
AC079949.1|ENSG00000256001|lincRNA	1.118986433	0.083772628
LINC02470|ENSG00000225231|lincRNA	0.767066744	0.083993808
IGF2BP2-AS1|ENSG00000163915|antisense	1.154280977	0.084520954
AL162457.2|ENSG00000225106|antisense	1.145001315	0.084663127
AC090192.2|ENSG00000253227|lincRNA	1.142855266	0.085884821
AC083967.1|ENSG00000254337|lincRNA	1.213099542	0.086921179
AL161640.1|ENSG00000230404|lincRNA	1.233034673	0.086989628
AL163636.1|ENSG00000258451|antisense	1.136581896	0.08774856
AP000525.1|ENSG00000272872|sense_intronic	1.195493323	0.088063313
DISC1-IT1|ENSG00000226758|sense_intronic	1.291635266	0.08863072
AC002401.3|ENSG00000275025|antisense	0.714097617	0.089339864
AP001010.1|ENSG00000266954|antisense	0.753780433	0.089540028
AL138881.1|ENSG00000228793|lincRNA	0.894188323	0.090881223
AC011297.1|ENSG00000273906|sense_intronic	0.908208116	0.091901001
AL391704.1|ENSG00000224750|lincRNA	1.177380846	0.092620589
AC099520.1|ENSG00000251574|lincRNA	1.174189921	0.092767044
AP002478.1|ENSG00000266401|antisense	1.150292002	0.092954553
LINC01582|ENSG00000259611|lincRNA	0.709112158	0.092992381
HOXC-AS3|ENSG00000251151|processed_transcript	1.168898968	0.093774658
SIRPG-AS1|ENSG00000237914|antisense	0.815176716	0.094049299
AC122685.1|ENSG00000258763|antisense	0.922887237	0.09528624
LINC01612|ENSG00000250266|lincRNA	1.225071925	0.096644239
AL161431.1|ENSG00000275216|lincRNA	1.094522457	0.096780487
AC089983.1|ENSG00000257732|antisense	1.144039772	0.097681547
FAM41C|ENSG00000230368|lincRNA	0.762630705	0.098515513
PICSAR|ENSG00000275874|lincRNA	0.92099297	0.098555963
LINC01996|ENSG00000261863|lincRNA	0.811382141	0.098842145
AC048344.4|ENSG00000277342|sense_intronic	1.222301031	0.099968553
LINC01343|ENSG00000237290|lincRNA	0.910629397	0.10006652
AL353613.1|ENSG00000232211|lincRNA	1.211903332	0.100285442
LINC01050|ENSG00000271216|lincRNA	1.159443649	0.100688673
AP001065.2|ENSG00000277352|lincRNA	1.138641699	0.100982513
LINC00504|ENSG00000248360|lincRNA	1.089133242	0.101108076
AL161618.1|ENSG00000236164|lincRNA	0.709570823	0.101114056
LINC01639|ENSG00000236117|lincRNA	1.160683664	0.101163385
AC091806.1|ENSG00000236393|lincRNA	1.265514868	0.103130374
AC005695.1|ENSG00000262966|antisense	0.851739804	0.103222979
AC010327.3|ENSG00000267577|antisense	1.121752759	0.105733777
LINC00974|ENSG00000226629|lincRNA	0.878477841	0.106091683
AC073174.1|ENSG00000227121|lincRNA	1.302373593	0.106176243
AC117402.1|ENSG00000206532|lincRNA	1.11663119	0.106478022
AL079301.1|ENSG00000230922|sense_intronic	1.253856822	0.109145265
AC015819.3|ENSG00000278911|processed_transcript	0.784544127	0.1107055
FAM230C|ENSG00000279516|lincRNA	1.117591633	0.111290422
AC018450.1|ENSG00000241679|processed_transcript	1.19306207	0.111888272
AC107419.1|ENSG00000228933|lincRNA	1.130583122	0.112675277
LINC01136|ENSG00000233791|lincRNA	1.202924446	0.112772374
AC104461.1|ENSG00000230623|processed_transcript	1.188674417	0.112786304
LINC02147|ENSG00000249797|lincRNA	0.772804711	0.113256835
BX322234.2|ENSG00000233085|lincRNA	0.887062366	0.113568332
LINC02392|ENSG00000258183|lincRNA	1.160516014	0.114350662
TEX41|ENSG00000226674|lincRNA	1.126331036	0.115787204
Z99289.2|ENSG00000270661|lincRNA	0.804935668	0.116125323
AL357874.1|ENSG00000227933|antisense	0.748103032	0.117377892
LINC02418|ENSG00000214039|lincRNA	0.803962723	0.117937163
AC107373.1|ENSG00000253832|lincRNA	1.256489204	0.118766838
AC007750.1|ENSG00000236841|antisense	1.210270871	0.11877979
SCAT2|ENSG00000257596|antisense	0.818856515	0.11879663
AP001029.1|ENSG00000267108|lincRNA	0.798433881	0.118826095
LINC02073|ENSG00000267452|lincRNA	1.151783787	0.120397451
LINC01234|ENSG00000249550|lincRNA	1.081202866	0.120794058
AL161733.1|ENSG00000236658|antisense	0.838077327	0.121623326
AC023825.2|ENSG00000260145|antisense	0.81515947	0.122438769
AC026355.1|ENSG00000228561|lincRNA	1.122612797	0.123263608
AL049870.3|ENSG00000258949|antisense	0.899489979	0.123484481
AC027243.2|ENSG00000270036|lincRNA	1.219929049	0.124093499
AC113346.1|ENSG00000251144|lincRNA	1.125016345	0.124506839
FOXD2-AS1|ENSG00000237424|lincRNA	1.339891954	0.126791522
AL589743.4|ENSG00000277128|lincRNA	1.163201283	0.128323885
LINC02158|ENSG00000225611|antisense	0.866964603	0.128753482
AC007556.1|ENSG00000235321|antisense	1.347782491	0.129503682
AL596442.1|ENSG00000232197|antisense	1.140864106	0.130437058
AC090809.1|ENSG00000253363|lincRNA	1.105148133	0.133516915
LINC01096|ENSG00000246095|lincRNA	1.199150224	0.134068496
AC007991.4|ENSG00000254287|antisense	0.838092188	0.135688826
C2-AS1|ENSG00000281756|antisense	0.852845691	0.136832541
LINC00534|ENSG00000253394|lincRNA	1.143543083	0.137578875
ABCA9-AS1|ENSG00000231749|antisense	1.115515341	0.137951314
AF230666.2|ENSG00000270137|sense_intronic	1.273467243	0.138073197
AC007128.1|ENSG00000229970|antisense	1.14108438	0.138498551
AC026310.2|ENSG00000255921|antisense	1.191221227	0.138592409
AC007128.2|ENSG00000272328|lincRNA	1.144555685	0.140845278
ELDR|ENSG00000280890|lincRNA	1.132236653	0.141533096
AL162413.1|ENSG00000270372|lincRNA	0.915839672	0.143678931
AC108002.2|ENSG00000277332|antisense	0.874644687	0.144620508
BX005040.1|ENSG00000275676|lincRNA	0.588360717	0.145267847
HOXC-AS2|ENSG00000250133|processed_transcript	1.208486205	0.146007026
FLG-AS1|ENSG00000237975|antisense	1.140155494	0.146048208
DUXAP8|ENSG00000206195|processed_transcript	1.131458259	0.146491568
PGM5-AS1|ENSG00000224958|antisense	0.771468935	0.147192069
AFAP1-AS1|ENSG00000272620|antisense	0.941422052	0.149446628
AC093159.1|ENSG00000228541|lincRNA	0.884323647	0.149491991
AL079307.1|ENSG00000258535|sense_overlapping	0.889867234	0.15128448
AC092484.1|ENSG00000225107|lincRNA	1.110501052	0.151369179
LINC00514|ENSG00000262152|processed_transcript	0.877515102	0.151442269
OSTM1-AS1|ENSG00000225174|lincRNA	0.793515142	0.151488759
AC084149.1|ENSG00000227088|lincRNA	1.187741057	0.151633557
AL049543.1|ENSG00000246350|antisense	1.211240653	0.151812447
AC005532.1|ENSG00000230825|processed_transcript	1.146508356	0.152752421
U47924.1|ENSG00000271969|antisense	0.822254383	0.152897349
LINC01842|ENSG00000267147|lincRNA	1.146021655	0.155855339
AC010595.1|ENSG00000250874|lincRNA	1.120001354	0.156019617
ACBD3-AS1|ENSG00000234478|antisense	0.831345335	0.156963838
AC233266.2|ENSG00000261600|lincRNA	1.127854824	0.157548887
AC105094.1|ENSG00000267038|lincRNA	0.756280709	0.157613595
LINC01943|ENSG00000280721|lincRNA	0.801609666	0.158137531
LINC00284|ENSG00000233725|lincRNA	0.893161782	0.159124176
AC008083.1|ENSG00000257925|antisense	1.111971545	0.159377039
MEIS1-AS3|ENSG00000226819|antisense	0.80405497	0.160297192
EMX2OS|ENSG00000229847|antisense	1.117569395	0.161675713
MSC-AS1|ENSG00000235531|antisense	1.153124626	0.163087016
TMEM132D-AS1|ENSG00000249196|antisense	1.085834354	0.16326163
LINC00443|ENSG00000230156|lincRNA	1.205741865	0.163304499
HOXC-AS1|ENSG00000250451|antisense	1.153006924	0.164208473
LINC01649|ENSG00000228127|lincRNA	1.251577212	0.165004498
AC093599.1|ENSG00000249022|lincRNA	1.134156841	0.165477892
AL138767.3|ENSG00000225913|lincRNA	0.84757721	0.167055881
AC079915.1|ENSG00000266371|sense_intronic	0.805501566	0.167461229
AC004221.1|ENSG00000267778|lincRNA	0.862137872	0.167599901
LINC02393|ENSG00000256597|lincRNA	1.134144288	0.167791489
IL12A-AS1|ENSG00000244040|antisense	1.224364406	0.167929631
AC118754.1|ENSG00000229782|antisense	0.822020557	0.168583482
OVAAL|ENSG00000236719|lincRNA	0.878428841	0.169002895
LINC00887|ENSG00000214145|lincRNA	1.119553289	0.169223156
AL451042.1|ENSG00000224621|antisense	1.170675696	0.170392894
AC116345.1|ENSG00000249743|lincRNA	0.817527533	0.170629703
HNF1A-AS1|ENSG00000241388|processed_transcript	0.860437304	0.171004562
AC087612.1|ENSG00000259672|lincRNA	0.940447514	0.171167888
AC138356.3|ENSG00000253181|antisense	0.809711823	0.171888242
AC008109.1|ENSG00000266602|lincRNA	1.094023888	0.172323406
LINC01551|ENSG00000186960|lincRNA	0.85007638	0.173274961
AC013275.1|ENSG00000231013|antisense	0.737394176	0.17357375
AL132655.1|ENSG00000268333|lincRNA	1.165249651	0.176028788
AC004080.2|ENSG00000253508|lincRNA	1.192169593	0.176160068
AC012625.1|ENSG00000251361|lincRNA	1.15064157	0.17698442
AC013264.1|ENSG00000231621|antisense	0.862493706	0.177447086
AP000943.2|ENSG00000255666|lincRNA	0.916540633	0.178376463
AP005482.1|ENSG00000260302|lincRNA	0.917121533	0.178833665
AC100803.1|ENSG00000244998|antisense	1.162665161	0.178847245
FAM225B|ENSG00000225684|lincRNA	1.165737368	0.180058316
AL136528.1|ENSG00000227589|antisense	0.848254263	0.180079372
AC087672.1|ENSG00000253115|lincRNA	0.781878529	0.181759379
LINC02395|ENSG00000257771|lincRNA	1.251825347	0.182872562
LINC00052|ENSG00000259527|lincRNA	1.10286056	0.183953766
AC007611.1|ENSG00000260086|lincRNA	1.155590185	0.184424186
AC239585.2|ENSG00000279750|lincRNA	1.246003947	0.185532364
LINC00487|ENSG00000205837|lincRNA	0.840830837	0.186491116
AL592309.2|ENSG00000236009|lincRNA	0.858150472	0.187080131
AC008443.3|ENSG00000248103|lincRNA	0.909100058	0.187807731
FLJ36000|ENSG00000276399|lincRNA	1.096896557	0.188105226
AC074033.1|ENSG00000241479|antisense	1.146897406	0.189292168
AC002076.1|ENSG00000234695|antisense	1.164590349	0.189392382
AC080129.1|ENSG00000229964|lincRNA	1.163064878	0.189464656
ZBTB20-AS1|ENSG00000241560|antisense	0.839282343	0.19007074
AL133467.4|ENSG00000270038|lincRNA	1.106513836	0.192589631
LINC01633|ENSG00000260976|lincRNA	1.172706167	0.192650015
AP002358.1|ENSG00000214797|lincRNA	0.857829673	0.192655136
LINC01358|ENSG00000237352|lincRNA	0.866211396	0.193319821
AC010478.1|ENSG00000259663|antisense	0.908714573	0.194684927
LINC00917|ENSG00000168367|lincRNA	0.821693411	0.195804198
AC111149.2|ENSG00000253339|lincRNA	0.89878628	0.196266131
LINC02561|ENSG00000224034|lincRNA	1.087729291	0.19646388
AC116407.1|ENSG00000214708|antisense	0.823074786	0.19678735
AC092119.2|ENSG00000274460|lincRNA	0.846837207	0.197587764
AC078880.3|ENSG00000271579|lincRNA	1.152457409	0.198678198
AC144450.1|ENSG00000203635|lincRNA	1.147413404	0.199843153
AL163952.1|ENSG00000259868|processed_transcript	1.076307439	0.200991032
LINC01426|ENSG00000234380|antisense	0.88554764	0.201380055
AC006450.2|ENSG00000234921|antisense	1.231029584	0.203682814
CCDC144NL-AS1|ENSG00000233098|antisense	1.082021531	0.204553897
INHBA-AS1|ENSG00000224116|antisense	1.121910527	0.205245848
AL049775.2|ENSG00000258902|lincRNA	1.115529905	0.207944021
ATP6V1B1-AS1|ENSG00000239322|antisense	1.149784227	0.209430188
AC012213.4|ENSG00000271830|lincRNA	1.108793715	0.209536367
AC069120.1|ENSG00000253361|lincRNA	1.137081109	0.209728683
AC025154.2|ENSG00000257588|antisense	0.905743403	0.210604466
AL136172.1|ENSG00000269846|antisense	0.844685876	0.211250756
AL359881.1|ENSG00000269978|lincRNA	0.869747721	0.213750756
AC005387.2|ENSG00000269191|antisense	0.839292307	0.214463136
LINC02522|ENSG00000231056|lincRNA	0.88208617	0.214943655
LINC02267|ENSG00000248510|lincRNA	1.079344264	0.215037205
AL391845.2|ENSG00000233542|antisense	0.859969398	0.215854754
LINC01998|ENSG00000243321|lincRNA	1.087412326	0.216992094
LINC01341|ENSG00000227953|processed_transcript	0.903662117	0.21873561
AC034213.1|ENSG00000250509|lincRNA	1.090907978	0.219575061
AC009093.4|ENSG00000260953|lincRNA	1.138217493	0.21988619
AQP4-AS1|ENSG00000260372|antisense	0.883857407	0.221132937
INSYN1-AS1|ENSG00000260469|lincRNA	1.103871484	0.22280654
AC022816.1|ENSG00000230647|lincRNA	1.156075501	0.222926643
AC096888.1|ENSG00000244564|lincRNA	1.176658127	0.225283396
AL445072.1|ENSG00000237208|lincRNA	1.149528466	0.225649708
AC087190.2|ENSG00000261392|lincRNA	1.177057528	0.226713816
AC026785.3|ENSG00000249199|lincRNA	1.10258236	0.226969273
AC009264.1|ENSG00000234352|antisense	1.07121083	0.227383471
SMILR|ENSG00000255364|lincRNA	1.114638994	0.228206288
AC004637.1|ENSG00000267304|antisense	0.872467774	0.228246449
LINC02269|ENSG00000250708|lincRNA	1.140661149	0.228336157
AC084030.1|ENSG00000232328|lincRNA	1.161028641	0.228723818
LINC01170|ENSG00000253807|lincRNA	1.145895068	0.229111056
LINC02475|ENSG00000251350|lincRNA	1.111536374	0.230653097
SOX2-OT|ENSG00000242808|sense_overlapping	1.085044174	0.231175221
AC022387.1|ENSG00000228566|lincRNA	0.828974995	0.232130011
AL160286.3|ENSG00000261250|antisense	0.829545301	0.232238901
LINC01629|ENSG00000258602|lincRNA	1.073667307	0.232987791
AP002336.1|ENSG00000254484|sense_intronic	1.168602496	0.235569526
AC138466.1|ENSG00000256312|lincRNA	0.820113964	0.236693218
BLACE|ENSG00000204960|lincRNA	0.865393955	0.239207163
LINC01169|ENSG00000259471|lincRNA	0.919364903	0.239961342
LINC02099|ENSG00000253490|lincRNA	0.862882345	0.240034574
AC006262.1|ENSG00000268460|processed_transcript	1.097459275	0.240175188
AC010731.2|ENSG00000228577|antisense	1.083816928	0.241022639
AC106895.1|ENSG00000250043|lincRNA	1.13544236	0.242620766
AC004704.1|ENSG00000249815|lincRNA	1.10905474	0.242938315
AC055854.1|ENSG00000253125|processed_transcript	0.913120966	0.243784215
LINC01067|ENSG00000236053|lincRNA	1.181381882	0.243966857
AL161668.4|ENSG00000258604|lincRNA	0.849095195	0.244426973
AC019080.4|ENSG00000271996|antisense	1.064546615	0.246278344
AC022639.1|ENSG00000253554|lincRNA	1.082022825	0.247155292
AC068790.6|ENSG00000270095|sense_intronic	1.202595262	0.247495571
LINC00661|ENSG00000205396|processed_transcript	0.850234391	0.248376664
AC120036.4|ENSG00000255366|lincRNA	1.094866247	0.248860008
AL049836.1|ENSG00000258919|lincRNA	1.145761128	0.249646678
AC090371.2|ENSG00000263765|antisense	1.208815294	0.25051251
AP000695.2|ENSG00000233818|antisense	1.152540692	0.250748593
HOXA10-AS|ENSG00000253187|antisense	1.133036332	0.25150202
AC064802.1|ENSG00000254339|lincRNA	0.851794374	0.252346916
AC002306.1|ENSG00000259242|antisense	0.842964239	0.252389143
AL358473.1|ENSG00000229191|antisense	0.846474978	0.252991886
H19|ENSG00000130600|processed_transcript	0.931267834	0.254478879
AC002546.1|ENSG00000267653|lincRNA	0.798018292	0.256573327
LINC02036|ENSG00000225742|lincRNA	1.118234919	0.257392319
HS1BP3-IT1|ENSG00000231948|sense_intronic	1.10198704	0.257420146
AP001347.1|ENSG00000224905|antisense	0.866840872	0.257493345
AL162457.1|ENSG00000179253|antisense	0.903241693	0.257621034
LINC00858|ENSG00000229404|lincRNA	1.090831497	0.258583493
AP000866.2|ENSG00000250073|antisense	1.224833444	0.258700218
AC053503.4|ENSG00000234638|antisense	0.838163831	0.259607634
LINC02487|ENSG00000203688|lincRNA	1.067364667	0.262616054
LINC01980|ENSG00000225548|lincRNA	1.072011215	0.26541981
MAGEA4-AS1|ENSG00000229967|antisense	1.057428939	0.26580228
AC108025.2|ENSG00000242540|3prime_overlapping_ncRNA	1.178672883	0.265998462
LINC01647|ENSG00000235643|lincRNA	1.141855486	0.266774318
DSCR8|ENSG00000198054|lincRNA	1.096155571	0.2681536
LINC01918|ENSG00000226508|lincRNA	1.132021865	0.268486476
LINC01833|ENSG00000259439|lincRNA	1.076361107	0.269284672
AL049775.1|ENSG00000205562|lincRNA	1.084882835	0.269690262
LINC01322|ENSG00000244128|lincRNA	1.066053261	0.270126192
AC005323.1|ENSG00000214970|antisense	0.829687122	0.270151447
LINC02109|ENSG00000259786|lincRNA	1.093113252	0.270428448
AC025244.1|ENSG00000251185|lincRNA	1.091784772	0.270825254
LINC00911|ENSG00000259107|lincRNA	1.093169953	0.270920159
U62317.1|ENSG00000272666|lincRNA	0.885214331	0.272967582
AC084876.1|ENSG00000277299|antisense	0.860129309	0.273054504
AC022274.1|ENSG00000253712|lincRNA	0.821483272	0.274761427
MYCNUT|ENSG00000223850|lincRNA	0.844088413	0.274775225
AC119150.1|ENSG00000249916|antisense	1.136306614	0.274804412
LINC02251|ENSG00000258483|lincRNA	1.199620488	0.274909252
AL391425.1|ENSG00000274461|processed_transcript	1.131375665	0.275115411
AC117386.2|ENSG00000243944|antisense	1.09427394	0.275438306
LINC02244|ENSG00000259590|lincRNA	0.91722558	0.276324252
AC018695.6|ENSG00000275393|sense_intronic	1.1287182	0.276411146
LINC02525|ENSG00000230269|lincRNA	0.938920864	0.277647296
AC137834.2|ENSG00000276727|antisense	0.855797539	0.279038925
LINC01508|ENSG00000231107|lincRNA	1.065849611	0.279155321
AC016687.3|ENSG00000250954|lincRNA	1.087112964	0.279895965
LINC01829|ENSG00000236780|lincRNA	0.893611493	0.279908385
AL121578.3|ENSG00000259977|lincRNA	1.091078328	0.280191304
AC079466.1|ENSG00000266976|lincRNA	0.828349077	0.280796279
LINC02527|ENSG00000227012|lincRNA	1.104842706	0.285062976
FAM3D-AS1|ENSG00000244383|antisense	0.818686096	0.285123369
AP000943.1|ENSG00000233536|lincRNA	0.918837861	0.285235488
AL662789.1|ENSG00000232080|processed_transcript	1.130317764	0.286175032
LINC00659|ENSG00000228705|antisense	1.102192058	0.286612583
SLC8A1-AS1|ENSG00000227028|antisense	1.158555258	0.287451244
STXBP5-AS1|ENSG00000233452|antisense	1.132464322	0.287914893
LINC01194|ENSG00000248131|lincRNA	1.075601647	0.288382528
LINC01518|ENSG00000233515|lincRNA	0.939174231	0.29223543
AC104794.3|ENSG00000260476|lincRNA	0.906740255	0.294047807
EGFLAM-AS4|ENSG00000248730|antisense	0.790620105	0.294131188
AL133230.1|ENSG00000232043|antisense	0.87823294	0.294176741
AC007953.1|ENSG00000225790|lincRNA	1.168997885	0.294904642
GASAL1|ENSG00000253669|lincRNA	1.110357582	0.295000394
AC009262.1|ENSG00000236212|lincRNA	1.128477544	0.297193672
AC134312.5|ENSG00000261327|lincRNA	1.101065339	0.297581346
LINC02163|ENSG00000251026|lincRNA	1.103535502	0.2976319
LINC00656|ENSG00000233746|lincRNA	0.893326923	0.299972287
AC132807.2|ENSG00000274840|lincRNA	1.062425064	0.299992136
AC103740.2|ENSG00000259727|lincRNA	1.111825868	0.301584135
HAGLROS|ENSG00000226363|lincRNA	1.111948587	0.302050697
AC091987.1|ENSG00000253584|lincRNA	1.084764308	0.302411977
AF127577.3|ENSG00000235277|antisense	1.122699712	0.303130695
LINC01983|ENSG00000223783|lincRNA	0.911922685	0.303991248
LINC02484|ENSG00000248685|lincRNA	1.078496266	0.304154103
AC108865.2|ENSG00000272218|lincRNA	0.893612334	0.304266304
CASC9|ENSG00000249395|lincRNA	1.089639233	0.306364461
AC061975.1|ENSG00000260777|lincRNA	1.083148331	0.306594831
LINC00269|ENSG00000215162|lincRNA	0.839702073	0.306880226
AL590666.2|ENSG00000229953|antisense	1.070329797	0.307461844
LINC01711|ENSG00000268941|lincRNA	1.095942464	0.307634352
AC100797.1|ENSG00000254207|sense_intronic	0.884375447	0.309213811
AL359694.2|ENSG00000261568|lincRNA	0.868054756	0.309733836
LINC00461|ENSG00000245526|lincRNA	1.084478045	0.31027667
AC090679.1|ENSG00000257729|lincRNA	0.850600992	0.310925295
LINC02428|ENSG00000248740|lincRNA	1.082445732	0.31107108
AL445647.1|ENSG00000272046|lincRNA	1.088163505	0.311200424
AC012213.1|ENSG00000253477|antisense	1.082459045	0.311890344
LINC02438|ENSG00000248238|lincRNA	1.081059173	0.313204418
AL357033.1|ENSG00000167046|antisense	0.913876561	0.314478805
AC107959.3|ENSG00000253616|antisense	0.923379267	0.318945327
AC015660.2|ENSG00000259760|antisense	0.916148502	0.31953296
PCAT7|ENSG00000231806|antisense	1.096634864	0.320161698
AC091980.2|ENSG00000275038|antisense	0.89112851	0.320417904
LINC00839|ENSG00000185904|lincRNA	1.063446051	0.320448522
AL445489.1|ENSG00000237336|antisense	0.792006458	0.320672062
LINC02544|ENSG00000261039|lincRNA	1.102180839	0.320857856
AC022568.1|ENSG00000253474|lincRNA	1.142284436	0.324437725
AP003059.1|ENSG00000254731|lincRNA	1.181013242	0.324715568
LINC02518|ENSG00000232316|lincRNA	1.085979453	0.325209596
AL021328.1|ENSG00000269985|antisense	0.920425305	0.325954374
AC008026.3|ENSG00000264546|sense_intronic	0.861778623	0.326953465
AC004832.1|ENSG00000181123|antisense	0.897169953	0.328477304
HOXA11-AS|ENSG00000240990|antisense	1.080240766	0.32909429
EWSAT1|ENSG00000212766|lincRNA	1.07013026	0.329916475
LINC01269|ENSG00000258689|lincRNA	0.928467902	0.331319795
AL139023.1|ENSG00000257869|lincRNA	1.064044605	0.332647242
AC116312.1|ENSG00000272411|antisense	1.126800068	0.33499894
ASTN2-AS1|ENSG00000229105|antisense	0.831740699	0.33576858
AC002401.2|ENSG00000250282|antisense	0.821449989	0.338572247
AC012065.3|ENSG00000269976|lincRNA	1.099507373	0.339396896
LINC01771|ENSG00000225675|lincRNA	1.122394543	0.340194307
AP001790.1|ENSG00000250390|lincRNA	1.097249545	0.340329627
AL512274.1|ENSG00000261068|lincRNA	1.111534199	0.340705555
AC107308.1|ENSG00000277945|sense_intronic	1.107590094	0.341714536
AC090403.1|ENSG00000264151|lincRNA	0.846700698	0.342060922
AP003063.2|ENSG00000255484|lincRNA	0.862627917	0.342109983
AC005699.1|ENSG00000249631|lincRNA	0.884666831	0.34460369
AC027130.1|ENSG00000261195|antisense	0.786051524	0.345354429
AP005131.5|ENSG00000267694|antisense	1.082473846	0.346345094
AC098936.1|ENSG00000224717|lincRNA	0.903136298	0.346360866
AC009065.1|ENSG00000259780|lincRNA	0.833627238	0.34813055
LINC01694|ENSG00000233922|lincRNA	0.952288264	0.348486859
AC142086.1|ENSG00000214614|lincRNA	1.215561635	0.348724133
ZFPM2-AS1|ENSG00000251003|processed_transcript	0.949996754	0.350472075
AC008972.2|ENSG00000272081|lincRNA	1.17607637	0.350729806
GRM5-AS1|ENSG00000255082|antisense	0.867137713	0.352339806
AP001011.1|ENSG00000266049|antisense	1.117311985	0.352561076
LINC01484|ENSG00000253686|lincRNA	1.080937638	0.352844189
AC099487.1|ENSG00000247402|lincRNA	0.9065413	0.353702414
AL391427.1|ENSG00000224251|antisense	0.926230958	0.354189547
AL353770.4|ENSG00000277350|lincRNA	0.781671412	0.354222455
LINC00355|ENSG00000227674|lincRNA	1.048209768	0.354904135
AC093151.2|ENSG00000229901|antisense	1.163812918	0.356727524
AL033397.1|ENSG00000231683|lincRNA	1.031695319	0.357092635
AL355472.2|ENSG00000236358|antisense	1.086132341	0.358009052
ESRG|ENSG00000265992|sense_intronic	1.038587865	0.358349106
AC090502.1|ENSG00000251138|lincRNA	1.051299086	0.358405472
AL139393.1|ENSG00000231863|antisense	1.089822016	0.35897183
AC010275.1|ENSG00000248268|antisense	1.072312348	0.360215452
SLC12A5-AS1|ENSG00000204044|antisense	1.105775993	0.362162248
ZNF710-AS1|ENSG00000259291|antisense	0.864639013	0.36222743
LINC00393|ENSG00000224853|lincRNA	1.061370976	0.365174709
BX255923.2|ENSG00000276462|lincRNA	0.870585233	0.36692428
AC090912.3|ENSG00000273232|sense_intronic	1.07795843	0.367045661
AC126696.2|ENSG00000260466|antisense	0.871785735	0.36946653
AC100801.1|ENSG00000253154|processed_transcript	1.041904698	0.369726302
LINC00519|ENSG00000258955|lincRNA	1.08624592	0.369980105
GAPLINC|ENSG00000266835|lincRNA	1.090722661	0.370057414
LINC00381|ENSG00000226240|lincRNA	1.107037506	0.370906282
AC008649.1|ENSG00000267291|antisense	0.939553967	0.37261779
AC008972.1|ENSG00000271926|lincRNA	1.197398497	0.373583943
LINC01798|ENSG00000232046|lincRNA	0.870678304	0.373826089
AC004988.1|ENSG00000203446|antisense	1.095710554	0.374986163
LINC01802|ENSG00000225064|lincRNA	1.160213484	0.376052222
AC116348.1|ENSG00000260487|antisense	0.907556102	0.376691887
ADAMTS9-AS1|ENSG00000241158|processed_transcript	1.113161756	0.380082841
AL078587.1|ENSG00000231081|lincRNA	0.884810402	0.381857373
LINC01727|ENSG00000279082|lincRNA	0.915137351	0.382693917
AC079061.1|ENSG00000248050|antisense	0.8717033	0.38409157
PACERR|ENSG00000273129|lincRNA	0.908104105	0.384129611
LINC02528|ENSG00000226004|lincRNA	0.898674426	0.384629511
AC012236.1|ENSG00000259772|lincRNA	0.933523629	0.385531659
LINC02560|ENSG00000268307|lincRNA	0.924591939	0.385939175
AL139147.1|ENSG00000248458|antisense	1.065812249	0.386374849
AC018616.1|ENSG00000253859|antisense	1.109333839	0.387136127
AL357153.3|ENSG00000259115|lincRNA	1.155608565	0.387385135
AL355596.1|ENSG00000259828|lincRNA	1.094156545	0.387803843
AL122034.1|ENSG00000232598|lincRNA	0.924557546	0.387824608
AP000439.3|ENSG00000255980|lincRNA	1.065566526	0.387945173
LINC02156|ENSG00000257906|lincRNA	1.133929856	0.388069048
AC022613.1|ENSG00000256802|antisense	1.090391235	0.388530556
AC114956.1|ENSG00000248240|antisense	1.118385239	0.388594906
AL135924.2|ENSG00000235523|lincRNA	0.892922244	0.389251061
NGF-AS1|ENSG00000228035|antisense	0.866428183	0.389940367
AC130651.1|ENSG00000262171|antisense	1.133986778	0.390698309
AC011944.1|ENSG00000177699|antisense	1.100514925	0.391734452
CLCA4-AS1|ENSG00000236915|antisense	1.091189915	0.392400287
LINC01765|ENSG00000233730|lincRNA	0.874344453	0.394457489
AC243967.2|ENSG00000268833|antisense	1.118220058	0.395121918
AC003092.1|ENSG00000236453|lincRNA	1.077844907	0.395792076
CRAT37|ENSG00000258551|lincRNA	1.166038435	0.396176446
LINC01908|ENSG00000265374|lincRNA	0.848400366	0.397260367
AL023802.1|ENSG00000226954|lincRNA	1.085840373	0.399347618
LINC02076|ENSG00000220161|lincRNA	1.093783631	0.40057909
BOK-AS1|ENSG00000234235|antisense	0.95427495	0.400829407
LMO7DN-IT1|ENSG00000223458|lincRNA	1.187270399	0.401396939
LUARIS|ENSG00000231638|antisense	1.062271605	0.401920471
AL161757.5|ENSG00000259133|antisense	1.086814536	0.402647246
AC039056.1|ENSG00000257797|antisense	0.88464056	0.403415811
AP003119.1|ENSG00000254632|antisense	1.060310953	0.4035913
AC099066.2|ENSG00000227496|antisense	1.071943713	0.403654298
LINC00626|ENSG00000225826|lincRNA	1.045717952	0.404735333
AC008011.2|ENSG00000257042|antisense	1.079302094	0.405763885
SRGAP3-AS2|ENSG00000228723|antisense	0.926451012	0.405790655
AC005225.2|ENSG00000258603|antisense	1.130703805	0.406538628
AC024592.2|ENSG00000267709|antisense	0.928789125	0.408538646
AC104809.1|ENSG00000223991|antisense	1.144793518	0.408568839
AC021028.1|ENSG00000226659|antisense	0.918590069	0.408571204
AL133370.1|ENSG00000258837|antisense	1.094616757	0.409843097
AL137246.2|ENSG00000278445|lincRNA	0.884450453	0.410168137
LINC01108|ENSG00000226673|lincRNA	1.091942419	0.410341814
AC016550.2|ENSG00000248363|lincRNA	0.901217921	0.412048929
AC093802.2|ENSG00000259889|lincRNA	1.092872776	0.412100602
LINC01287|ENSG00000234722|lincRNA	0.922050505	0.412244848
AC017076.1|ENSG00000271947|lincRNA	0.913778053	0.413096048
DENND5B-AS1|ENSG00000255867|antisense	0.929072027	0.413686793
LINC01489|ENSG00000255727|lincRNA	0.804771492	0.414518343
AC128709.2|ENSG00000235126|lincRNA	0.94454161	0.416737931
AL031283.3|ENSG00000236045|antisense	0.923970265	0.417505842
LINC02137|ENSG00000260186|lincRNA	0.930902403	0.418830063
AP001207.3|ENSG00000254024|antisense	0.937730099	0.419452643
AC022031.2|ENSG00000267284|lincRNA	1.0945077	0.419565666
AL365181.2|ENSG00000272068|lincRNA	1.051292307	0.422101685
LINC01602|ENSG00000205293|lincRNA	1.062516961	0.422616505
AC092969.1|ENSG00000240086|antisense	1.0529832	0.423218513
AC244205.1|ENSG00000240040|processed_transcript	0.939668394	0.4234332
AC006058.3|ENSG00000272121|lincRNA	1.066264557	0.424606121
SLC7A11-AS1|ENSG00000250033|processed_transcript	1.053405485	0.42529642
AL161645.1|ENSG00000278518|antisense	1.06544375	0.427280365
AC011921.1|ENSG00000259349|antisense	1.127087335	0.430131934
AC023034.2|ENSG00000259610|lincRNA	1.095333065	0.430829538
ELFN1-AS1|ENSG00000236081|lincRNA	0.956071549	0.431552845
LINC02321|ENSG00000258884|lincRNA	1.09868595	0.432262488
AC007406.3|ENSG00000256540|lincRNA	0.90539538	0.433263243
AL359502.1|ENSG00000226134|lincRNA	1.105995414	0.433589171
FEZF1-AS1|ENSG00000230316|antisense	1.043785655	0.436103547
AL160412.1|ENSG00000277270|lincRNA	1.071585049	0.436648881
AL109615.3|ENSG00000237686|antisense	1.078555175	0.438344987
AC010624.2|ENSG00000267890|lincRNA	1.112467206	0.438637484
AL157702.2|ENSG00000227482|lincRNA	0.898035821	0.441166613
AC096541.1|ENSG00000225028|lincRNA	1.103802927	0.441775374
AL356515.1|ENSG00000276527|lincRNA	0.894650367	0.442978415
MIR133A1HG|ENSG00000265142|antisense	0.942916288	0.445723693
AC090116.1|ENSG00000277223|sense_intronic	0.903287502	0.447290584
AL034397.2|ENSG00000237311|antisense	1.078066885	0.448289132
LINC00452|ENSG00000229373|lincRNA	1.101714556	0.448293156
AC012531.1|ENSG00000260597|lincRNA	1.069926875	0.451845293
AC246787.2|ENSG00000244620|lincRNA	0.923695029	0.451874578
AC010531.4|ENSG00000261697|sense_intronic	1.13338042	0.453619106
AC021683.2|ENSG00000267506|lincRNA	0.945188587	0.454155308
AC019068.1|ENSG00000233611|antisense	0.913964686	0.454893676
LINC01991|ENSG00000224187|lincRNA	0.879268572	0.455491421
AC106875.1|ENSG00000228496|sense_intronic	0.958695664	0.455537561
LINC01527|ENSG00000224308|antisense	0.961536153	0.456530344
LINC02538|ENSG00000272549|lincRNA	1.072188382	0.4571676
AL583808.1|ENSG00000225087|lincRNA	1.052188696	0.457998364
AC009652.2|ENSG00000255308|antisense	1.123890484	0.459954344
AP003063.1|ENSG00000254968|lincRNA	1.063929528	0.464478208
DANT1|ENSG00000229335|antisense	1.097830099	0.464993949
LINC01524|ENSG00000234948|lincRNA	1.075707398	0.465123004
AL592424.1|ENSG00000261168|sense_overlapping	0.928734805	0.465421773
LINC02028|ENSG00000230102|processed_transcript	1.07334449	0.46644188
FARSA-AS1|ENSG00000266975|antisense	0.859818674	0.467314959
AC243829.1|ENSG00000274767|antisense	0.938248592	0.468216259
AC147651.1|ENSG00000229380|antisense	0.897064731	0.469222975
LINC01571|ENSG00000260057|lincRNA	1.134430446	0.470153907
WDR86-AS1|ENSG00000243836|processed_transcript	0.925485294	0.471117679
STEAP2-AS1|ENSG00000227646|processed_transcript	0.892794936	0.471487738
AC109479.1|ENSG00000253163|lincRNA	1.080887653	0.472785574
AP002989.1|ENSG00000254987|lincRNA	0.897188492	0.475969879
ATP13A5-AS1|ENSG00000236508|antisense	0.88469773	0.476332284
AL353803.2|ENSG00000230676|lincRNA	0.932046497	0.476465837
AL355472.3|ENSG00000273367|antisense	1.064103215	0.477061169
AC096759.2|ENSG00000250735|lincRNA	1.057364607	0.479806532
AC048341.2|ENSG00000275180|lincRNA	0.906974243	0.480984995
AC073578.1|ENSG00000256209|lincRNA	1.077460961	0.481229946
LINC01895|ENSG00000259256|lincRNA	0.885359901	0.482087307
AC084032.1|ENSG00000257139|lincRNA	0.876690441	0.482787944
AC005845.1|ENSG00000255775|lincRNA	0.935634573	0.482825495
AP005328.2|ENSG00000272461|lincRNA	1.076396064	0.483262715
AL356652.1|ENSG00000278367|antisense	0.885046676	0.483486191
FIRRE|ENSG00000213468|processed_transcript	0.948191971	0.484918466
AC112721.2|ENSG00000222032|lincRNA	1.065840523	0.486303545
AL358613.2|ENSG00000279607|lincRNA	0.939340238	0.486362955
AL109914.1|ENSG00000229646|lincRNA	1.090012337	0.486553373
AL021877.2|ENSG00000280356|lincRNA	0.956217426	0.48668062
AP001029.2|ENSG00000267199|antisense	0.904377954	0.488315827
FOXP1-IT1|ENSG00000242094|sense_intronic	1.130387724	0.489413971
AC034199.1|ENSG00000250274|lincRNA	1.085323844	0.491259347
RRM1-AS1|ENSG00000255276|antisense	1.111292976	0.491565535
AC023983.2|ENSG00000273321|lincRNA	0.929541364	0.491914965
DNMBP-AS1|ENSG00000227695|antisense	0.927514945	0.492318185
AC124067.4|ENSG00000254290|lincRNA	1.096233393	0.493122198
TMEM51-AS1|ENSG00000175147|antisense	1.072051267	0.495465101
C8orf34-AS1|ENSG00000248801|antisense	1.074052526	0.498207758
AC104041.1|ENSG00000259692|lincRNA	1.083491792	0.498317751
AC007249.1|ENSG00000217258|lincRNA	1.04934117	0.498915939
AL357033.4|ENSG00000277496|antisense	0.92836902	0.50127453
CATIP-AS2|ENSG00000237281|antisense	0.89314263	0.502242317
AL139351.1|ENSG00000276923|lincRNA	1.080391464	0.503313901
AC131009.2|ENSG00000256955|lincRNA	1.081213694	0.503797435
AC055736.1|ENSG00000257500|antisense	0.957109766	0.504695333
AF165147.1|ENSG00000232855|lincRNA	1.039824157	0.505822886
LINC00677|ENSG00000259717|lincRNA	0.910814706	0.510358124
AC099684.2|ENSG00000262445|antisense	0.924476295	0.511119337
AL596442.2|ENSG00000273100|lincRNA	0.923465149	0.512461159
G2E3-AS1|ENSG00000257636|antisense	1.041391836	0.513027709
AL355095.1|ENSG00000258683|lincRNA	1.083773417	0.513078767
LINC01429|ENSG00000227964|lincRNA	1.080940437	0.513692684
AC122710.2|ENSG00000272071|lincRNA	1.060952848	0.515213527
LINC00551|ENSG00000272274|lincRNA	1.071495678	0.515518518
AP001610.1|ENSG00000228318|antisense	0.928317839	0.515816659
LINC01513|ENSG00000246016|antisense	0.892023976	0.517610226
AC002398.2|ENSG00000267328|antisense	0.91536642	0.518006396
NCKAP5-AS2|ENSG00000226953|antisense	0.946453828	0.519715608
AC007848.1|ENSG00000255983|lincRNA	1.063011425	0.51979372
AL357093.2|ENSG00000258752|antisense	0.939697724	0.520211825
AL022324.3|ENSG00000272942|lincRNA	0.898686867	0.521367246
AC012213.3|ENSG00000266289|lincRNA	0.904121671	0.522182486
AL683807.2|ENSG00000234622|lincRNA	1.107390565	0.524923833
LINC00332|ENSG00000230710|lincRNA	1.140274879	0.525019537
AC026369.1|ENSG00000249695|antisense	0.933157012	0.527084565
LINC02042|ENSG00000240893|lincRNA	0.944257987	0.528809945
C10orf71-AS1|ENSG00000236208|antisense	0.931877541	0.529682045
AL139327.2|ENSG00000232243|lincRNA	1.048631965	0.529719301
LINC01405|ENSG00000185847|lincRNA	0.952337697	0.530405789
ROCR|ENSG00000228639|lincRNA	0.923022223	0.530629917
AL121580.1|ENSG00000230345|lincRNA	1.104582816	0.530797787
ELN-AS1|ENSG00000232415|antisense	0.934328744	0.532978978
LINC01989|ENSG00000261156|lincRNA	1.052510162	0.535706768
GATA3-AS1|ENSG00000197308|lincRNA	1.084806579	0.536931946
AL590491.2|ENSG00000276422|lincRNA	0.850360739	0.537486854
AC093515.1|ENSG00000260289|lincRNA	0.949213674	0.537777704
AC010735.1|ENSG00000261379|sense_intronic	0.934942831	0.538207744
MIR548XHG|ENSG00000224141|lincRNA	1.037067563	0.538214531
AC074389.2|ENSG00000231476|lincRNA	0.965297759	0.539097775
AC116049.2|ENSG00000249413|lincRNA	1.060769936	0.539660993
AC008569.2|ENSG00000267474|sense_intronic	0.904479191	0.539978225
AC026369.2|ENSG00000256694|antisense	0.928002166	0.540795378
AC244021.1|ENSG00000227082|lincRNA	1.06187266	0.540899762
AC108861.1|ENSG00000278408|antisense	1.106670737	0.541065517
LINC01146|ENSG00000258867|lincRNA	0.928847549	0.542093859
KCNH1-IT1|ENSG00000234233|sense_intronic	1.051367197	0.542133372
AL591501.1|ENSG00000233928|lincRNA	1.04254862	0.543179117
AC123905.1|ENSG00000257265|lincRNA	0.927632627	0.543747789
AP001610.2|ENSG00000232806|lincRNA	0.91798972	0.544849668
AC005837.3|ENSG00000277382|antisense	0.900234927	0.549769125
AC023908.3|ENSG00000261136|antisense	0.917651931	0.549829007
AC131157.1|ENSG00000257253|lincRNA	1.051229073	0.550366047
PLBD1-AS1|ENSG00000256751|antisense	1.062976286	0.551633538
AC096637.2|ENSG00000231057|antisense	0.930917576	0.554432581
AC156455.1|ENSG00000256546|processed_transcript	0.956797214	0.555119289
AL136309.3|ENSG00000237716|lincRNA	0.937736343	0.555534535
LINC01280|ENSG00000224391|antisense	0.93095419	0.555727022
AC073842.1|ENSG00000235077|antisense	0.906516689	0.557280106
LINC02236|ENSG00000251365|lincRNA	1.074959568	0.557449138
AC114956.2|ENSG00000248554|antisense	1.077885794	0.559429215
GPRACR|ENSG00000196979|lincRNA	1.053026086	0.559800787
LINC00486|ENSG00000230876|lincRNA	1.053057075	0.560333892
AC090371.1|ENSG00000263450|antisense	1.15076796	0.560622602
AC114912.1|ENSG00000249645|lincRNA	1.056452873	0.560939861
LINC01726|ENSG00000280350|lincRNA	0.93446931	0.562203222
AC090503.2|ENSG00000258294|processed_transcript	0.919892445	0.563223977
LINC02492|ENSG00000250590|lincRNA	1.044409408	0.564609078
CASC15|ENSG00000272168|lincRNA	1.081603056	0.565716213
LINC02243|ENSG00000236091|lincRNA	1.084095563	0.567215655
LINC02043|ENSG00000232233|lincRNA	1.067945748	0.567330279
AC005993.1|ENSG00000266869|lincRNA	1.041677295	0.567881637
LINC01644|ENSG00000218357|lincRNA	0.96070535	0.569090564
AC013472.1|ENSG00000205500|processed_transcript	1.08581394	0.570869884
LINC01978|ENSG00000262188|lincRNA	0.932332787	0.572194767
AL133320.1|ENSG00000275678|sense_intronic	0.905103034	0.572511512
AC092327.2|ENSG00000269826|lincRNA	1.076259918	0.572654599
AC107464.1|ENSG00000242686|antisense	0.924466867	0.573165263
AL133372.2|ENSG00000248975|lincRNA	1.070051203	0.576213152
AC020551.1|ENSG00000250993|lincRNA	0.930203789	0.578834452
LINC01014|ENSG00000223941|sense_intronic	1.105946009	0.579681102
AL355483.1|ENSG00000225030|sense_intronic	1.085388878	0.58136983
AC010328.1|ENSG00000267943|lincRNA	0.953021817	0.582347346
AC113349.1|ENSG00000249621|lincRNA	0.900303745	0.582909001
AC005392.2|ENSG00000231412|lincRNA	1.040638921	0.583570878
LINC01667|ENSG00000280081|lincRNA	1.054034463	0.583589754
AC133485.2|ENSG00000260402|lincRNA	0.941390237	0.585869009
AL008723.3|ENSG00000273325|lincRNA	0.924040416	0.58617446
AC100791.2|ENSG00000262768|antisense	0.940731017	0.587676226
AC008033.3|ENSG00000273824|lincRNA	0.935687072	0.588659162
AC025575.2|ENSG00000258053|lincRNA	1.029787919	0.58980836
AC010894.3|ENSG00000236449|antisense	1.03618094	0.589873044
AC123912.4|ENSG00000268555|lincRNA	0.946395414	0.591100146
AL391361.3|ENSG00000233342|lincRNA	1.050222041	0.592552343
AC092070.4|ENSG00000269758|lincRNA	1.082697915	0.593418444
TM4SF19-AS1|ENSG00000235897|antisense	1.05822822	0.594920345
AC008278.1|ENSG00000224194|antisense	1.050060673	0.595759267
PART1|ENSG00000152931|lincRNA	1.03478867	0.595959144
AC004817.4|ENSG00000269945|lincRNA	0.922446103	0.598539757
LMO7DN|ENSG00000178734|lincRNA	0.91630595	0.598678422
AC023813.3|ENSG00000260052|lincRNA	1.064192042	0.601444893
RNF144A-AS1|ENSG00000228203|processed_transcript	0.950886807	0.601908326
EPB41L4A-DT|ENSG00000278921|lincRNA	0.929336266	0.602198919
PLCE1-AS1|ENSG00000268894|antisense	1.09247173	0.606219608
CD200R1L-AS1|ENSG00000242770|processed_transcript	0.944691484	0.606323907
LINC01139|ENSG00000215808|lincRNA	0.978568617	0.606482339
LINC02471|ENSG00000223914|lincRNA	1.080534175	0.607868368
LINC01697|ENSG00000232079|processed_transcript	1.030559618	0.607933566
AL357153.1|ENSG00000245466|lincRNA	1.049158772	0.6080371
AL021026.1|ENSG00000225243|antisense	1.064108368	0.608135233
AP002761.4|ENSG00000260401|sense_overlapping	1.058945278	0.608383364
AJ011931.1|ENSG00000276633|sense_intronic	1.082331856	0.609495541
AC019131.1|ENSG00000263923|antisense	0.951892533	0.610371867
AC023034.1|ENSG00000259594|lincRNA	0.937290301	0.613243733
AJ003147.2|ENSG00000262668|antisense	0.94692675	0.613355881
AF127936.2|ENSG00000232884|lincRNA	0.948660698	0.613874038
AC091170.1|ENSG00000264464|lincRNA	1.032851896	0.61632283
AL445250.1|ENSG00000225096|lincRNA	1.051328138	0.617599279
AC016044.1|ENSG00000259203|lincRNA	1.049870426	0.621477396
MIR4300HG|ENSG00000245832|lincRNA	1.079366845	0.621594975
LINC01925|ENSG00000264265|lincRNA	1.048723631	0.622322303
LINC01297|ENSG00000274827|lincRNA	1.053117152	0.622487746
FSIP2-AS1|ENSG00000231646|antisense	1.054414108	0.622784854
AC079467.1|ENSG00000250978|processed_transcript	0.921963791	0.623785667
LINC01968|ENSG00000237222|lincRNA	1.065960153	0.627774532
C15orf54|ENSG00000175746|lincRNA	0.937578894	0.628444483
LINC01959|ENSG00000251045|lincRNA	0.928232833	0.629586049
LINC01249|ENSG00000231532|lincRNA	1.026024342	0.629647766
MAFA-AS1|ENSG00000254338|antisense	1.036360516	0.629743479
AL596223.1|ENSG00000229261|antisense	1.041713143	0.636219628
AC069360.1|ENSG00000250041|lincRNA	1.048037204	0.637704833
AP001099.1|ENSG00000265728|lincRNA	0.951279761	0.638357691
AL645504.1|ENSG00000235121|antisense	0.947213302	0.639895124
LINC01929|ENSG00000267013|lincRNA	1.035831845	0.639921229
AL592528.1|ENSG00000205424|antisense	0.944747217	0.640239566
LINC02416|ENSG00000257924|lincRNA	0.938105167	0.641751757
AL022341.2|ENSG00000262528|antisense	0.931517388	0.642527655
AL645924.1|ENSG00000248399|sense_intronic	0.916680534	0.643994347
LINC00922|ENSG00000261742|lincRNA	1.04239989	0.645268052
ATP1B3-AS1|ENSG00000244124|antisense	0.947155422	0.645732189
AC002511.1|ENSG00000232680|lincRNA	0.962235152	0.647147828
LINC00942|ENSG00000249628|lincRNA	1.024230359	0.648626822
AL132765.2|ENSG00000277373|sense_intronic	1.076979946	0.649958086
PLCH1-AS2|ENSG00000242925|antisense	1.067803947	0.650646264
LINC02489|ENSG00000255007|antisense	1.068754592	0.650738598
LINC02141|ENSG00000261807|lincRNA	1.037153443	0.650897764
AC003985.2|ENSG00000260951|lincRNA	0.900072551	0.652512832
U62317.4|ENSG00000273272|lincRNA	0.951690237	0.652835103
LINC01205|ENSG00000228980|lincRNA	0.944544031	0.65289885
AC105383.1|ENSG00000250241|lincRNA	0.941194615	0.653127671
AL133551.1|ENSG00000272892|lincRNA	0.929140668	0.654363512
AC092957.1|ENSG00000243620|antisense	0.933351249	0.654870554
AL354714.1|ENSG00000198358|antisense	1.036549604	0.65531939
BX664727.3|ENSG00000240240|processed_transcript	0.946898031	0.655371191
AL157778.1|ENSG00000281566|lincRNA	1.035266736	0.65554382
AP000593.3|ENSG00000255843|antisense	1.056540983	0.655754251
AC015878.1|ENSG00000265751|antisense	1.043219563	0.65664689
LL22NC03-63E9.3|ENSG00000220891|antisense	1.057052995	0.657064977
AL008723.1|ENSG00000224050|lincRNA	1.04756008	0.657718229
AL079303.1|ENSG00000258661|antisense	0.971731385	0.658038276
AP003555.3|ENSG00000255191|lincRNA	0.958942745	0.65833062
LDLRAD4-AS1|ENSG00000267690|antisense	1.092691311	0.661767942
AC092916.1|ENSG00000239311|lincRNA	0.974628128	0.661843204
LINC01716|ENSG00000225657|lincRNA	0.933641321	0.662534432
LINC01749|ENSG00000272259|lincRNA	0.937444086	0.663564344
AC079062.1|ENSG00000263711|processed_transcript	1.021424393	0.663868666
MIR663AHG|ENSG00000227195|processed_transcript	1.046471395	0.666267042
LINC00668|ENSG00000265933|lincRNA	1.021595883	0.666404449
C5orf66-AS1|ENSG00000249082|lincRNA	0.973335271	0.66668059
AL021707.5|ENSG00000244491|antisense	0.926889615	0.667888549
AC008406.3|ENSG00000277619|antisense	0.959734685	0.668402354
LINC02241|ENSG00000251629|lincRNA	1.027775518	0.669282649
P3H2-AS1|ENSG00000225764|antisense	0.970859647	0.67035309
AC090578.1|ENSG00000253553|antisense	0.951965822	0.671853981
AC090709.1|ENSG00000257191|antisense	1.057042047	0.673018312
ARLNC1|ENSG00000260896|lincRNA	1.033724435	0.673416451
SLC25A34-AS1|ENSG00000224459|antisense	1.075626088	0.673972237
AL663074.1|ENSG00000233069|antisense	0.930742194	0.679258844
UCKL1-AS1|ENSG00000280213|antisense	0.940382698	0.679423679
AC016747.2|ENSG00000271889|lincRNA	0.956950072	0.679939986
MIAT|ENSG00000225783|lincRNA	0.95980126	0.682328745
LINC01160|ENSG00000231346|lincRNA	1.024086421	0.685494444
AC034223.1|ENSG00000249102|lincRNA	1.039085894	0.686482681
HCG22|ENSG00000228789|lincRNA	0.967724748	0.686606373
AC126773.1|ENSG00000260084|antisense	0.952723303	0.686709623
AL589182.1|ENSG00000258314|lincRNA	1.035786936	0.689109731
FOXP4-AS1|ENSG00000234753|antisense	1.044107671	0.689830934
AC118754.2|ENSG00000262921|lincRNA	1.059115003	0.690744091
LINC02279|ENSG00000258933|lincRNA	0.926417512	0.691910389
LINC01497|ENSG00000237560|lincRNA	0.936534851	0.695200993
LINC01592|ENSG00000253658|lincRNA	1.037013371	0.695956574
LINC01634|ENSG00000235295|lincRNA	1.037700761	0.696079265
LINC01896|ENSG00000263146|lincRNA	1.025481969	0.696159121
AP000864.1|ENSG00000272788|sense_intronic	1.044520682	0.696827074
AC020637.1|ENSG00000258231|lincRNA	1.041843934	0.699923777
DLGAP1-AS5|ENSG00000261520|antisense	0.974179132	0.702775939
AC007879.2|ENSG00000225916|lincRNA	0.953857702	0.704209041
AC010343.3|ENSG00000250697|lincRNA	0.974800962	0.704289888
LINC01450|ENSG00000232458|lincRNA	1.060349144	0.705380499
AC078860.1|ENSG00000257761|antisense	0.957669558	0.70540172
AP000924.1|ENSG00000254416|lincRNA	0.964306384	0.706188588
AC005162.2|ENSG00000233517|antisense	0.963347064	0.707142058
AC034223.2|ENSG00000251281|lincRNA	1.027818395	0.708536528
LINC02280|ENSG00000260792|lincRNA	0.960685118	0.71016024
LINC02444|ENSG00000258123|lincRNA	0.950848866	0.710635266
LINC00628|ENSG00000280924|lincRNA	0.945838404	0.716333177
AC128709.1|ENSG00000229912|lincRNA	0.972121901	0.71668138
FALEC|ENSG00000228126|lincRNA	0.967023097	0.718530611
LINC00943|ENSG00000189238|lincRNA	1.035049794	0.720650124
SCAT1|ENSG00000267123|lincRNA	1.028830376	0.720984097
AC092155.1|ENSG00000226622|antisense	1.076056815	0.721287663
AC147651.2|ENSG00000234471|lincRNA	0.971426281	0.721330369
APCDD1L-DT|ENSG00000231290|processed_transcript	1.023815394	0.724772404
RAPGEF4-AS1|ENSG00000228016|antisense	1.04952525	0.725314223
LINC01687|ENSG00000233215|lincRNA	0.963440106	0.726221378
AC009121.2|ENSG00000263080|antisense	0.95785769	0.726521659
LINC02130|ENSG00000260009|lincRNA	0.954127321	0.729873664
AL592164.1|ENSG00000261435|lincRNA	0.943368174	0.732448833
LINC01561|ENSG00000177234|lincRNA	1.027936691	0.732932575
AC026495.1|ENSG00000258654|lincRNA	0.972492745	0.733687202
TTC39A-AS1|ENSG00000261664|antisense	0.962888391	0.73393946
AC022113.1|ENSG00000246214|antisense	1.039863375	0.734215465
LANCL1-AS1|ENSG00000234281|antisense	1.0348241	0.734342645
AL109924.2|ENSG00000229720|lincRNA	0.964341811	0.735414956
AC130456.3|ENSG00000260592|antisense	1.04821612	0.736246007
LINC00518|ENSG00000183674|lincRNA	0.976192116	0.73767947
AC083809.1|ENSG00000277247|antisense	1.023090502	0.739501219
LINC01419|ENSG00000253898|lincRNA	1.024837583	0.739548361
AC104825.1|ENSG00000251615|lincRNA	0.947880336	0.739732398
AC020763.1|ENSG00000260156|antisense	0.934982235	0.740535004
LINC02247|ENSG00000223729|lincRNA	0.948971554	0.74082423
AL138789.1|ENSG00000233589|antisense	1.017784447	0.741533395
AL356414.1|ENSG00000205300|lincRNA	0.951243447	0.742195317
RAET1E-AS1|ENSG00000223701|antisense	1.039273799	0.744397968
AP003031.1|ENSG00000254814|antisense	1.033450245	0.744482502
AC116348.2|ENSG00000261332|antisense	0.97398324	0.745602003
AL022326.1|ENSG00000224794|lincRNA	0.953790379	0.745957094
AL356234.2|ENSG00000230533|lincRNA	0.97709475	0.747101385
LINC01625|ENSG00000238099|lincRNA	1.048084858	0.748751928
LINC01511|ENSG00000250584|lincRNA	1.033802717	0.749496503
AC023906.5|ENSG00000259712|antisense	0.972980718	0.750145026
AC068051.1|ENSG00000197585|antisense	0.938777444	0.750974871
PTCSC3|ENSG00000259104|lincRNA	1.044628645	0.751096183
AC020917.2|ENSG00000267703|antisense	1.053319139	0.751387668
AC006206.1|ENSG00000256146|lincRNA	1.049607781	0.753152179
RBAKDN|ENSG00000273313|lincRNA	0.969742457	0.753420784
DIO2-AS1|ENSG00000258766|antisense	1.051935316	0.753481337
AL606489.1|ENSG00000226330|antisense	1.037505615	0.755803755
AC092112.1|ENSG00000256084|lincRNA	0.961552221	0.75613512
AC025539.1|ENSG00000251152|lincRNA	0.969456997	0.756355732
AC090578.2|ENSG00000271156|lincRNA	1.032667125	0.757633955
AC097512.1|ENSG00000248837|lincRNA	0.981182107	0.759391456
AC022031.1|ENSG00000267172|lincRNA	1.040062775	0.759995083
LINC01887|ENSG00000266604|lincRNA	0.97008041	0.760886098
TLX1NB|ENSG00000236311|lincRNA	0.968026406	0.761292424
UMODL1-AS1|ENSG00000184385|sense_overlapping	0.967225349	0.762461616
AC011773.1|ENSG00000254208|antisense	1.045261794	0.762489604
LINC01163|ENSG00000280953|lincRNA	1.040629541	0.763788765
AC015660.3|ENSG00000274294|lincRNA	1.047955172	0.765557977
LINC01614|ENSG00000230838|lincRNA	1.020375326	0.766903994
CLDN10-AS1|ENSG00000223392|antisense	1.033836241	0.76724417
LINC02120|ENSG00000248279|lincRNA	0.959310124	0.767622662
AC245884.10|ENSG00000269873|lincRNA	0.942760476	0.768161181
AC105460.1|ENSG00000250920|lincRNA	0.988595169	0.768388599
AC138646.1|ENSG00000253659|lincRNA	1.024829307	0.773733323
LINC01807|ENSG00000232023|lincRNA	1.015605478	0.774043879
AL391422.2|ENSG00000233068|lincRNA	1.049489328	0.774650292
AC104129.1|ENSG00000176349|antisense	1.036931004	0.776150334
FP325330.3|ENSG00000279712|lincRNA	1.030941031	0.776257652
AC079209.1|ENSG00000253214|lincRNA	0.958426431	0.776815836
AC061975.6|ENSG00000266830|lincRNA	1.030305431	0.777203811
AC105450.1|ENSG00000231482|lincRNA	0.968640189	0.777225271
LINC01479|ENSG00000255772|lincRNA	1.036507657	0.77747257
LINC00871|ENSG00000258700|lincRNA	1.017745841	0.778685528
AC079160.1|ENSG00000250546|processed_transcript	1.024259482	0.780971869
AL662884.1|ENSG00000273333|3prime_overlapping_ncRNA	0.958295061	0.78192884
AL445307.1|ENSG00000228692|lincRNA	0.946723783	0.782145102
DLGAP1-AS4|ENSG00000263878|antisense	0.966320141	0.783366805
AC068700.1|ENSG00000260398|sense_overlapping	0.977663826	0.783590314
AC104472.1|ENSG00000214919|sense_intronic	1.04895652	0.783732277
AC254633.1|ENSG00000272482|lincRNA	0.9716099	0.784548709
LINC01981|ENSG00000229243|lincRNA	1.0354525	0.785383754
AL357033.3|ENSG00000276317|antisense	0.972284923	0.787433778
AC093895.1|ENSG00000249001|antisense	1.020055163	0.790480959
AL353747.3|ENSG00000231720|lincRNA	0.948661828	0.791643745
AP002498.1|ENSG00000254988|antisense	0.970895986	0.79226863
LINC01971|ENSG00000278200|lincRNA	1.030073337	0.794043092
AL355607.2|ENSG00000260454|lincRNA	1.024468273	0.794232528
AC010998.3|ENSG00000278484|lincRNA	0.975085189	0.797070701
LINC01587|ENSG00000082929|processed_transcript	0.971523182	0.797568284
AP001547.1|ENSG00000254885|lincRNA	1.020636934	0.798954627
SLC5A4-AS1|ENSG00000242082|antisense	1.025292056	0.800001632
AL049747.1|ENSG00000268818|sense_intronic	0.975218441	0.801007032
AL035401.1|ENSG00000233358|lincRNA	0.968965073	0.801863778
AP001476.3|ENSG00000228235|lincRNA	1.033693309	0.804750545
AC005021.1|ENSG00000273138|antisense	1.038070039	0.805336625
AC021087.4|ENSG00000261434|sense_overlapping	0.976604813	0.805836531
UBXN7-AS1|ENSG00000225822|antisense	0.960177531	0.80779718
AC010980.2|ENSG00000267034|lincRNA	0.975505431	0.808011811
LINC01338|ENSG00000281327|lincRNA	0.978641513	0.808351917
LINC02152|ENSG00000261319|lincRNA	0.974850437	0.809013627
SNAP25-AS1|ENSG00000227906|antisense	0.98142403	0.809630782
AL161785.1|ENSG00000224307|lincRNA	0.970871542	0.812019955
AC105460.2|ENSG00000251577|antisense	0.983310916	0.812132458
AL353751.1|ENSG00000232110|antisense	1.030164408	0.81692874
AC010307.2|ENSG00000248245|antisense	0.977253618	0.817582449
LINC01460|ENSG00000205334|lincRNA	0.983181826	0.818811531
AC023906.2|ENSG00000259178|lincRNA	1.020333835	0.81910352
AC108727.1|ENSG00000248773|sense_intronic	1.027313426	0.82061127
AC110619.1|ENSG00000218416|processed_transcript	1.019304313	0.821540421
LINC02071|ENSG00000249383|lincRNA	0.963726392	0.822829665
AC023796.2|ENSG00000256482|antisense	1.034291621	0.826301863
MIR2117HG|ENSG00000267151|lincRNA	0.982578261	0.826574813
AC019117.2|ENSG00000236318|lincRNA	0.980972758	0.827585784
LINC01940|ENSG00000227744|lincRNA	1.023538862	0.828588865
HPN-AS1|ENSG00000227392|antisense	0.982617758	0.829487086
AC006450.3|ENSG00000236668|antisense	0.973971969	0.83032401
LINC00314|ENSG00000178457|lincRNA	0.914099629	0.830410178
AC103563.2|ENSG00000231062|antisense	1.021396845	0.830886737
LINC01889|ENSG00000235491|lincRNA	1.023959099	0.831431672
AC084864.1|ENSG00000242078|lincRNA	0.975941271	0.832057812
AC104564.2|ENSG00000264007|sense_intronic	1.02521264	0.832783187
AC090907.2|ENSG00000259755|antisense	1.016640504	0.832808058
AC097347.1|ENSG00000231217|lincRNA	0.976025065	0.835487286
AC006262.2|ENSG00000269729|lincRNA	0.98384788	0.839406245
AP000439.2|ENSG00000255774|lincRNA	0.981352024	0.840731347
AC078845.1|ENSG00000232053|lincRNA	1.014947207	0.844221269
AL445426.1|ENSG00000231246|lincRNA	0.971206613	0.844638005
AC122134.1|ENSG00000261298|lincRNA	1.025570073	0.844831699
LINC01914|ENSG00000234362|lincRNA	1.019939738	0.845417022
FLJ42969|ENSG00000248599|lincRNA	0.983957892	0.847890788
AL117329.1|ENSG00000224271|lincRNA	0.980171184	0.849467699
AL035425.3|ENSG00000261409|sense_overlapping	0.988387829	0.84984726
AC073321.1|ENSG00000225794|lincRNA	0.977863682	0.849865955
AC090125.1|ENSG00000263655|lincRNA	1.021986085	0.850208265
AC012363.1|ENSG00000224789|antisense	0.988252943	0.850873961
AL683807.1|ENSG00000223511|lincRNA	0.979428832	0.852008638
AC027281.1|ENSG00000262890|lincRNA	1.032618731	0.852557442
ALDH1L1-AS2|ENSG00000246022|antisense	1.020623059	0.852895905
AC092894.1|ENSG00000243081|lincRNA	0.977725038	0.856264266
LINC02457|ENSG00000258018|lincRNA	1.016878729	0.856342008
AC078788.1|ENSG00000241220|lincRNA	1.019733168	0.858281815
LINC02466|ENSG00000246876|lincRNA	0.987431995	0.860462783
AC004835.1|ENSG00000230392|lincRNA	0.980441897	0.860470863
MIR3681HG|ENSG00000224184|lincRNA	1.017437445	0.86176622
AC009093.2|ENSG00000260517|lincRNA	1.023612786	0.861957433
AC073115.2|ENSG00000237471|lincRNA	1.029229376	0.862311428
AL355312.3|ENSG00000273132|antisense	1.014046832	0.86350363
ZNF503-AS1|ENSG00000226051|lincRNA	1.011730224	0.865735289
AC009119.1|ENSG00000260228|antisense	0.97816311	0.866206276
AC144831.1|ENSG00000261888|lincRNA	0.982510011	0.86752682
AC108676.1|ENSG00000244675|sense_overlapping	0.991011544	0.867989293
COL5A1-AS1|ENSG00000204011|antisense	1.031669744	0.86944035
AL138962.1|ENSG00000228573|lincRNA	1.018455397	0.870457043
AP001476.1|ENSG00000224413|lincRNA	0.980287945	0.870808794
POU6F2-AS2|ENSG00000233854|antisense	1.011791356	0.870945819
AC112493.1|ENSG00000242021|lincRNA	1.015396577	0.872778932
AC113194.1|ENSG00000272457|antisense	0.980302989	0.874938573
AC005165.1|ENSG00000223561|lincRNA	1.013369124	0.875259411
AC112721.1|ENSG00000222022|lincRNA	1.01672311	0.876071212
LINC02105|ENSG00000250447|lincRNA	0.982944429	0.87669666
AC122694.1|ENSG00000250122|lincRNA	1.016540739	0.877152686
AL499627.1|ENSG00000260542|lincRNA	1.014515402	0.877183276
AC010547.2|ENSG00000260015|sense_intronic	0.977511625	0.877611279
AL592486.1|ENSG00000228189|lincRNA	1.011084204	0.880723097
DLX2-DT|ENSG00000236651|lincRNA	0.985681122	0.88181313
AP000221.1|ENSG00000229962|lincRNA	0.983464822	0.882004699
AC100839.1|ENSG00000259756|antisense	1.009924697	0.883244189
AC005064.1|ENSG00000234715|antisense	1.008612197	0.885566681
AC092343.1|ENSG00000247345|antisense	0.988203463	0.885841238
PURPL|ENSG00000250337|lincRNA	1.008658728	0.885912963
Z98257.1|ENSG00000227066|lincRNA	1.009472248	0.886008523
LINC00311|ENSG00000179219|lincRNA	0.982665882	0.888654414
LINC00868|ENSG00000267535|lincRNA	0.974163736	0.888943128
AC023301.1|ENSG00000265579|sense_intronic	0.987717073	0.889844829
AL139002.1|ENSG00000233379|lincRNA	0.985656827	0.890167446
AL035701.1|ENSG00000231769|antisense	1.018754422	0.891108965
FOXD3-AS1|ENSG00000230798|antisense	1.00997978	0.891570958
LINC02100|ENSG00000248693|lincRNA	0.985385577	0.895505418
AL445490.1|ENSG00000225886|antisense	0.98641579	0.895555758
AF279873.3|ENSG00000253642|lincRNA	1.009003025	0.89618093
AC062015.1|ENSG00000235070|lincRNA	0.984134907	0.897873988
AC002456.1|ENSG00000223969|antisense	1.01176664	0.902099719
MIR1-1HG-AS1|ENSG00000174403|antisense	1.011114093	0.902106957
AC009093.1|ENSG00000259807|lincRNA	1.012200381	0.903070683
LINC02476|ENSG00000225546|lincRNA	0.989477671	0.903691366
AC073365.1|ENSG00000223812|lincRNA	0.99515129	0.906403196
LINC02265|ENSG00000249241|lincRNA	1.015037068	0.906504129
AC138207.7|ENSG00000266340|antisense	1.014957604	0.906785335
LINC00908|ENSG00000263812|lincRNA	1.011383508	0.909704174
LINC01956|ENSG00000258910|lincRNA	0.991605746	0.910716365
AL162632.1|ENSG00000257900|lincRNA	0.985898037	0.912192801
AC120042.2|ENSG00000253121|antisense	0.981850537	0.913499442
EGFR-AS1|ENSG00000224057|antisense	1.009619696	0.913670719
AC006460.1|ENSG00000228509|antisense	0.991209473	0.914064464
AC025569.1|ENSG00000258168|antisense	1.007383573	0.914680173
AC004147.4|ENSG00000265356|processed_transcript	0.988221166	0.918926476
LRRC3-DT|ENSG00000229356|antisense	1.016750176	0.920711488
AC009081.1|ENSG00000261310|lincRNA	1.011443072	0.921143635
LINC01583|ENSG00000259518|lincRNA	0.989097925	0.921616394
DSG1-AS1|ENSG00000266729|antisense	1.007863198	0.924776421
AC004466.3|ENSG00000276691|antisense	0.987962297	0.92901657
AC011369.1|ENSG00000253925|antisense	0.986982904	0.92925034
AC010099.4|ENSG00000237764|lincRNA	0.986121995	0.930157758
NDST1-AS1|ENSG00000254333|lincRNA	0.988903479	0.930239535
AC010643.1|ENSG00000268686|antisense	0.99358859	0.930845124
ADGRD1-AS1|ENSG00000256151|lincRNA	0.99572764	0.931076873
MIR1-1HG|ENSG00000174407|antisense	0.994829378	0.931516668
AL035446.1|ENSG00000234147|lincRNA	1.00584218	0.932509178
AC005863.1|ENSG00000205325|lincRNA	0.993704054	0.933090992
LINC00898|ENSG00000205634|lincRNA	1.006623581	0.934169582
AL033397.2|ENSG00000249379|antisense	1.00742454	0.935296171
KCNQ5-IT1|ENSG00000233844|sense_intronic	1.009787721	0.936451857
LINC01303|ENSG00000250548|lincRNA	0.990182028	0.936891508
AL133325.3|ENSG00000278041|lincRNA	0.994694761	0.93697197
AL365181.3|ENSG00000272405|antisense	1.005107976	0.937482166
AC015849.1|ENSG00000270240|antisense	1.010279106	0.941093327
LINC02593|ENSG00000223764|lincRNA	1.007873014	0.942831534
LINC01142|ENSG00000224286|lincRNA	1.010136044	0.943360936
FAM95B1|ENSG00000223839|lincRNA	0.989988512	0.945995251
AC006372.1|ENSG00000223872|lincRNA	1.006584304	0.94607157
AC103563.7|ENSG00000233850|antisense	1.006455368	0.949160713
LINC02303|ENSG00000258616|lincRNA	0.991159603	0.951163399
HHATL-AS1|ENSG00000230970|antisense	0.988608677	0.951594594
AC012494.1|ENSG00000229494|lincRNA	0.989861276	0.951712878
AC007220.1|ENSG00000263033|lincRNA	1.006551571	0.954050476
LINC01901|ENSG00000267413|lincRNA	1.003456017	0.95460755
AL359771.1|ENSG00000237445|lincRNA	0.996193222	0.956026477
NAALADL2-AS2|ENSG00000226779|antisense	1.003544023	0.957826431
AC021713.1|ENSG00000255477|lincRNA	1.00810616	0.958304734
AC023300.2|ENSG00000277749|antisense	1.00495009	0.959589701
AC073957.1|ENSG00000225146|antisense	0.997263419	0.959607907
FLJ12825|ENSG00000248265|lincRNA	0.995067649	0.960110966
AC105118.1|ENSG00000253931|antisense	1.003759509	0.961409291
CU639417.5|ENSG00000280179|lincRNA	1.005853259	0.963225862
AC004448.2|ENSG00000235979|lincRNA	1.003555278	0.963471699
LINC02038|ENSG00000229155|lincRNA	1.004279764	0.963599696
COL4A2-AS2|ENSG00000224821|antisense	0.994336162	0.964007264
AP003900.1|ENSG00000277693|lincRNA	1.003736682	0.964695324
LINC00603|ENSG00000250048|lincRNA	0.995105675	0.965527433
CASC18|ENSG00000257859|lincRNA	1.004552522	0.96574753
AL139352.1|ENSG00000132832|lincRNA	0.996610193	0.96756874
AL358473.2|ENSG00000234132|antisense	1.005800805	0.968580276
AC127029.2|ENSG00000263489|lincRNA	1.004678847	0.969606001
LINC01297|ENSG00000225255|lincRNA	0.996496655	0.970696919
AL049649.1|ENSG00000230990|lincRNA	0.997668945	0.971023937
CLEC12A-AS1|ENSG00000231560|lincRNA	1.002625715	0.972095964
Z99774.1|ENSG00000206028|lincRNA	0.995337057	0.973485343
AC025031.4|ENSG00000275481|lincRNA	1.005379592	0.973611796
LINC00645|ENSG00000258548|lincRNA	1.00420787	0.97452737
AC108865.1|ENSG00000250829|lincRNA	1.002039063	0.976577469
AC006206.2|ENSG00000256417|lincRNA	0.996918184	0.976650577
MAGEA10-MAGEA5|ENSG00000266560|processed_transcript	0.997479866	0.977573282
AL359979.1|ENSG00000226601|lincRNA	1.002238867	0.979186099
GACAT2|ENSG00000265962|antisense	0.997944851	0.980304031
LINC02126|ENSG00000259847|lincRNA	1.003416485	0.981484855
AC109454.3|ENSG00000250564|lincRNA	0.998635192	0.981596793
LINC01665|ENSG00000235343|lincRNA	1.003293751	0.982231424
TRPM2-AS|ENSG00000230061|antisense	1.001453502	0.982311703
LINC00221|ENSG00000270816|lincRNA	1.001459459	0.982492165
AP003500.1|ENSG00000281386|lincRNA	1.00203125	0.984836799
AC093520.1|ENSG00000260757|sense_overlapping	0.997869619	0.984894957
LINC01087|ENSG00000224559|lincRNA	0.998225449	0.985798301
LINC02582|ENSG00000261780|processed_transcript	0.999248021	0.9861067
AL356277.3|ENSG00000272243|lincRNA	0.998058915	0.986568404
LINC01033|ENSG00000249069|lincRNA	0.998660739	0.986658542
AC006058.1|ENSG00000261786|lincRNA	1.001234238	0.987688138
AC107067.1|ENSG00000246375|lincRNA	1.00167761	0.989196031
FNDC1-IT1|ENSG00000235086|sense_intronic	1.00193831	0.98925457
LINC00944|ENSG00000256128|lincRNA	1.000920123	0.991388098
AC025575.1|ENSG00000257454|lincRNA	0.998496343	0.991609468
AC112236.1|ENSG00000261268|lincRNA	1.000866776	0.992032386
AC108174.1|ENSG00000248112|lincRNA	0.999344244	0.992637521
AC079760.2|ENSG00000243144|lincRNA	0.999166285	0.992678219
AL356056.1|ENSG00000229227|lincRNA	0.999952998	0.999660373
