# Supplementary material for: A Genomic-Clinicopathologic Nomogram Predicts Survival for Patients with Laryngeal Squamous Cell Carcinoma
Source: Dis Markers. 2019 Nov 20;2019:5980567. doi: 10.1155/2019/5980567 (PMC6886334; doi:10.1155/2019/5980567)
Supplement: Supplementary 3 — Supplementary Figure S1: Kaplan-Meier's survival analysis according to the lncRNA signature stratified by clinicopathological factors. (A) T stage—T1 to T2; (B) T stage—T3 to T4; (C) lymph node status—node negative; (D) lymph node status—node positive; (E) TNM stage—stages I-II, (F) TNM stage—stages III-IV. P values were calculated using the log-rank test. [file 5980567.f3.zip]

Archive with 7 entries (7 files):
- Supplementary FigureS1.tif
- Supplementary FigureS1A.pdf
- Supplementary FigureS1B.pdf
- Supplementary FigureS1C.pdf
- Supplementary FigureS1D.pdf
- Supplementary FigureS1E.pdf
- Supplementary FigureS1F.pdf
